# Supplementary material for: A large population sample of African HIV genomes from the 1980s reveals a reduction in subtype D over time associated with propensity for CXCR4 tropism
Source: Retrovirology. 2022 Dec 13;19:28. doi: 10.1186/s12977-022-00612-5 (PMC9746199; doi:10.1186/s12977-022-00612-5)
Supplement: Supplementary file 4 — Additional file 4: Table S1. Information about the 109 genomes and 37 partial sequences including SCUEAL subtype, read depth, location, and Genbank numbers [file 12977_2022_612_MOESM4_ESM.csv]

Name	SCUEAL subtype (edited)	Location	Percentage of reads mapped	Average Coverage	Number bp (min 10x each)	Genbank no
HIV1-2034-1986	A1	Mulago	66.69	1151.38	8699	OP039384
HIV1-2037-1986	A1	Mulago	0.54	29.38	8363	OP039386
HIV1-2075-1986	A1	Central	0.83	57.66	8016	OP039407
HIV1-2077-1986	A1		50.3	74.93	8474	OP039408
HIV1-UG002366-1986	A1	Kitovu	1.92	144.38	8106	OP039448
HIV1-UG002370-1986	A1	Central	1.6	47.64	8511	OP039451
HIV1-UG002376-1986	A1	Nsambya	9.96	76.11	8637	OP039454
HIV1-UG002378-1986	A1	Central	33.42	402.13	8650	OP039455
HIV1-UG002399-1986	A1	Antenatal	33.34	774.49	8722	OP039467
HIV1-UG002400-1986	A1		1.27	36.25	8575	OP039468
HIV1-UG002401-1986	A1		0.95	24.78	8178	OP039469
HIV1-UG002408-1986	A1	Central	1.26	45.81	8563	OP039473
HIV1-UG002409-1986	A1	Nsambya	11.43	73.71	8602	OP039474
HIV1-UG002415-1986	A1	Nsambya	32.35	98.53	8604	OP039477
HIV1-UG002419-1986	A1	Central	12.07	232.42	8683	OP039479
HIV1-UG002424-1986	A1	Central	7.45	304.95	8650	OP039481
HIV1-UG002429-1986	A1		51.67	681.4	8687	OP039485
HIV1-2090-1986	A1,C,D	Jinja	0.84	80.63	8461	OP039415
HIV1-2047-1986	A1,D	Mulago	2.81	206.84	8618	OP039396
HIV1-2053-1986	A1,D	Central	2.31	166.72	8511	OP039399
HIV1-2055-1986	A1,D	Central	3.95	221.15	8609	OP039401
HIV1-2068-1986	A1,D	Central	0.37	45.41	8306	OP039406
HIV1-2081-1986	A1,D		2.15	147.75	8596	OP039410
HIV1-2084-1986	A1,D		0.45	34.68	8113	OP039413
HIV1-2098-1986	A1,D	Rubaga	26.25	654.37	8640	OP039417
HIV1-2110-1986	A1,D	Kitovu	4.04	181.23	8618	OP039425
HIV1-UG002356-1986	A1,D	Kitovu	47.05	1769.08	8601	OP039439
HIV1-UG002358-1986	A1,D	Kitovu	0.95	114.09	8627	OP039440
HIV1-UG002383-1986	A1,D	Central	20.04	133.64	8568	OP039457
HIV1-UG002390-1986	A1,D	Antenatal	18.53	204.36	8675	OP039461
HIV1-UG002391-1986	A1,D	Central	19.22	27.32	8187	OP039462
HIV1-UG002394-1986	A1,D	Nsambya	12.1	408.18	8612	OP039463
HIV1-UG002395-1986	A1,D		58.45	247.09	8694	OP039464
HIV1-UG002421-1986	A1,D	Mulago	3.5	93.86	8511	OP039480
HIV1-UG002431-1986	A1,D		1.54	78.34	8343	OP039487
HIV1-UG002385-1986	C	Central	27.71	324.88	8623	OP039458
HIV1-2029-1986	D	Nsambya	9.06	90.32	8558	OP039379
HIV1-2030-1986	D	Rubaga	22.13	153.74	8525	OP039380
HIV1-2031-1986	D	Rubaga	14.73	1593.94	8553	OP039381
HIV1-2032-1986	D	Rubaga	6.89	374.21	8588	OP039382
HIV1-2033-1986	D	Nsambya	57	483.34	8594	OP039383
HIV1-2036-1986	D	Mulago	1.67	65.38	8600	OP039385
HIV1-2038-1986	D	Mulago	1.13	62.45	8587	OP039387
HIV1-2039-1986	D	Rubaga	25.89	385.59	8671	OP039388
HIV1-2040-1986	D	Rubaga	12.06	143.21	8602	OP039389
HIV1-2041-1986	D	Rubaga	77	2197.35	8674	OP039390
HIV1-2042-1986	D	Rubaga	7.73	448.64	8646	OP039391
HIV1-2043-1986	D	Rubaga	88.08	7564.68	8632	OP039392
HIV1-2044-1986	D	Rubaga	10.45	453.74	8618	OP039393
HIV1-2045-1986	D	Mulago	81.83	1779.92	8609	OP039394
HIV1-2046-1986	D	Mulago	1.47	138.57	8443	OP039395
HIV1-2048-1986	D	Central	1.24	76.36	8500	OP039397
HIV1-2052-1986	D	Central	0.66	40.18	8228	OP039398
HIV1-2054-1986	D	Central	9.37	240.65	8599	OP039400
HIV1-2056-1986	D	Central	3.25	184.07	8617	OP039402
HIV1-2057-1986	D	Central	1.03	142.19	8609	OP039403
HIV1-2058-1986	D	Central	75.39	706.32	8649	OP039404
HIV1-2064-1986	D	Central	30.54	2702.45	8685	OP039405
HIV1-2079-1986	D		7.11	90.58	8621	OP039409
HIV1-2082-1986	D		5.79	113.24	8607	OP039411
HIV1-2083-1986	D		22.64	503.26	8600	OP039412
HIV1-2085-1986	D		1.63	157.43	8626	OP039414
HIV1-2097-1986	D	Rubaga	4.57	38.37	8444	OP039416
HIV1-2100-1986	D	Kitovu	8.4	478.59	8619	OP039418
HIV1-2102-1986	D	Kitovu	37.21	764.13	8635	OP039419
HIV1-2103-1986	D	Kitovu	0.89	92.33	8605	OP039420
HIV1-2106-1986	D	Kitovu	3.64	349.84	8635	OP039421
HIV1-2107-1986	D	Kitovu	5.39	32.35	8558	OP039422
HIV1-2108-1986	D	Kitovu	39.81	154.51	8618	OP039423
HIV1-2109-1986	D	Kitovu	1.31	48.41	8611	OP039424
HIV1-2111-1986	D	Kitovu	2.57	151.97	8644	OP039426
HIV1-2112-1986	D	Kitovu	12.72	255.92	8639	OP039427
HIV1-2113-1986	D	Kitovu	2.01	19.09	8054	OP039428
HIV1-2114-1986	D	Kitovu	15.08	227.09	8619	OP039429
HIV1-2115-1986	D	Kitovu	13.4	316.02	8611	OP039430
HIV1-2116-1986	D	Kitovu	0.55	45.05	8593	OP039431
HIV1-UG002345-1986	D	Kitovu	15.37	181.14	8612	OP039432
HIV1-UG002347-1986	D	Kitovu	1.12	103.82	8627	OP039433
HIV1-UG002348-1986	D	Kitovu	7.01	133.46	8637	OP039434
HIV1-UG002349-1986	D	Kitovu	10.54	419.08	8609	OP039435
HIV1-UG002351-1986	D	Kitovu	9.44	143.51	8611	OP039436
HIV1-UG002352-1986	D	Kitovu	5.47	59.16	8604	OP039437
HIV1-UG002354-1986	D	Kitovu	6.16	117.61	8591	OP039438
HIV1-UG002359-1986	D	Kitovu	1.82	80.91	8608	OP039441
HIV1-UG002360-1986	D	Kitovu	20.64	1076.86	8615	OP039442
HIV1-UG002361-1986	D	Kitovu	2.57	179.58	8604	OP039443
HIV1-UG002362-1986	D	Kitovu	4.31	188.1	8601	OP039444
HIV1-UG002363-1986	D	Kitovu	1.13	65.3	8169	OP039445
HIV1-UG002364-1986	D	Kitovu	2.63	170.26	8588	OP039446
HIV1-UG002365-1986	D	Kitovu	12.26	1309.63	8612	OP039447
HIV1-UG002368-1986	D	Lacor	12.6	134.59	8567	OP039449
HIV1-UG002369-1986	D	Lacor	28.12	995.75	8644	OP039450
HIV1-UG002371-1986	D	Lacor	2.5	140.29	8637	OP039452
HIV1-UG002372-1986	D	Lacor	17.6	427.61	8604	OP039453
HIV1-UG002382-1986	D	Central	2.87	115.3	8594	OP039456
HIV1-UG002387-1986	D	Kampala	26.53	65.55	8599	OP039459
HIV1-UG002389-1986	D	Central	9.06	63.09	8629	OP039460
HIV1-UG002396-1986	D	Kampala	0.76	79.79	8628	OP039465
HIV1-UG002397-1986	D	Rubaga	0.43	31.66	8502	OP039466
HIV1-UG002405-1986	D	Central	9.72	516.1	8652	OP039470
HIV1-UG002406-1986	D		62.61	851.56	8609	OP039471
HIV1-UG002407-1986	D		3.72	58.04	8603	OP039472
HIV1-UG002410-1986	D	Central	16.64	570.73	8644	OP039475
HIV1-UG002414-1986	D	Nsambya	3.7	119.62	8583	OP039476
HIV1-UG002417-1986	D	Central	1.14	123.8	8635	OP039478
HIV1-UG002426-1986	D		23.07	1335.02	8651	OP039482
HIV1-UG002427-1986	D		3.48	213.81	8581	OP039483
HIV1-UG002428-1986	D		80.79	1096.89	8637	OP039484
HIV1-UG002430-1986	D		16.39	764.2	8630	OP039486
Table 1b Partial sequences
Name	SCUEAL subtype (edited)	Location	Percentage of reads mapped	Average Coverage	Number bp (min 10x each)	Genbank	Notes about submission
HIV1-2066-1986	A1	Central	0.21	31.05	6832	OP039490	one sequence, large gaps
HIV1-2067-1986	A1	Central	0.28	31.91	7067	OP039491	one sequence, large gaps
HIV1-2071-1986	A1	Central	15.92	12.44	4285	OP039492	one sequence, large gaps
HIV1-2099-1986	A1	Rubaga	0.3	16.32	6161	OP039504	one sequence, large gaps
HIV1-UG002346-1986	A1	Kitovu	0.15	19.59	6360	OP039508	one sequence, large gaps
HIV1-UG002386-1986	A1	Antenatal	0.17	13.09	5192	OP039515	one sequence, large gaps
HIV1-UG002420-1986	A1	Mulago	2.78	18.07	7277	OP039524	one sequence, large gaps
HIV1-2049-1986	A1,D	Central	0.25	14.95	6396	OP039488	one sequence, large gaps
HIV1-2078-1986	A1,D		0.06	12.74	3677	OP039494	one sequence, large gaps
HIV1-2086-1986	A1,D	Jinja	0.07	8.75	2033	OP039497 and OP039498	400 gag + 3000 env-nef
HIV1-UG002379-1986	A1,D	Kampala	33.24	19.34	6701	OP039514	one sequence, large gaps
HIV1-UG002393-1986	A1,D	Antenatal	0.88	16.35	7400	OP039518	one sequence, large gaps
HIV1-UG002404-1986	A1,D	Central	0.31	31.71	6438	OP039520	one sequence, large gaps
HIV1-2072-1986	A1,D,J	Central	0.15	13.73	4981	OP039493	one sequence, large gaps
HIV1-UG002357-1986	A1,K	Kitovu	0.09	12.41	4463	OP039510	one sequence, large gaps
HIV1-UG002412-1986	complex,A1		0.66	7.67	1456	OP039521 and OP039522	1500 gagpol +300 env
HIV1-2093-1986	complex,D	Jinja	0.07	12.2	3506	OP039501	one sequence, large gaps
HIV1-UG002375-1986	complex,D	Kampala	8.44	9.35	2102	OP039512 and OP039513	partial gag 1000 + partial pol 800
HIV1-2065-1986	D	Central	0.12	16.51	4924	OP039489	one sequence, large gaps
HIV1-2080-1986	D		0.22	9.13	3043	OP039495 and OP039496	gagpol 1500 + vif 500
HIV1-2087-1986	D	Jinja	0.11	14.53	6189	OP039499	one sequence, large gaps
HIV1-2092-1986	D	Jinja	0.16	18.36	7522	OP039500	one sequence, large gaps
HIV1-2095-1986	D	Jinja	0.2	16.68	4980	OP039502	one sequence, large gaps
HIV1-2096-1986	D	Jinja	0.02	7.84	1000	OP039503	env-nef 1000
HIV1-2101-1986	D	Kitovu	0.48	18.62	5860	OP039505	one sequence, large gaps
HIV1-2104-1986	D	Kitovu	0.05	7.44	1023	OP039506 and OP039507	gagpol 500 + env 500
HIV1-UG002355-1986	D	Kitovu	0.22	13.16	5063	OP039509	one sequence, large gaps
HIV1-UG002373-1986	D	Lacor	0.17	15.99	5882	OP039511	one sequence, large gaps
HIV1-UG002398-1986	D	Central	0.26	9.08	2640	OP039519	one sequence, large gaps
HIV1-UG002416-1986	D	Central	3.15	12.81	4273	OP039523	one sequence, large gaps
HIV1-UG002422-1986	D	Nsambya	1.28	11.94	5118	OP039525	one sequence, large gaps
HIV1-UG002432-1986	D		0.25	19.18	7499	OP039526	one sequence, large gaps
HIV1-UG002392-1986	D,H	Central	0.59	7.84	1196	OP039516 and OP039517	900bp gagpol + 300 env
