# Supplementary material for: A large population sample of African HIV genomes from the 1980s reveals a reduction in subtype D over time associated with propensity for CXCR4 tropism
Source: Retrovirology. 2022 Dec 13;19:28. doi: 10.1186/s12977-022-00612-5 (PMC9746199; doi:10.1186/s12977-022-00612-5)
Supplement: Supplementary file 5 — Additional file 5: Table S2. Frequency of HIV genomes by subtype recovered from each sampling location. [file 12977_2022_612_MOESM5_ESM.csv]

Location	Hospital	Subtype D	Subtype A1	Inter-subtype recombinants	Subtype C	Total
Kampala and Central Region		32	12	10	1	55
	Rubaga (Lubaga)	[11]		[1]
	Mulago	[4]	[2]	[2]
	Nsambya	[3]	[3]	[1]
	Antenatal Clinics		[1]	[1]
	Unknown	[14]	[6]	[5]	[1]
Masaka District	Kitovu	27	1	3		31
Gulu	Lacor	4				4
Jinja	Unknown			1		1
Other Uganda	Unknown	10	4	4		18
Total		73	17	18	1	109
