# Supplementary material for: A large population sample of African HIV genomes from the 1980s reveals a reduction in subtype D over time associated with propensity for CXCR4 tropism
Source: Retrovirology. 2022 Dec 13;19:28. doi: 10.1186/s12977-022-00612-5 (PMC9746199; doi:10.1186/s12977-022-00612-5)
Supplement: Supplementary file 6 — Additional file 6: Table S3. Amino acid sequences of all V3 loops from all three datasets and geno2pheno predictions. [file 12977_2022_612_MOESM6_ESM.csv]

Dataset	Label	Subtype	Amino acid V3	FPR	PERCENTILE	<5% FPR?	Env subtype	Genbank
Historical	HIV1-2029-1986	D	CTRPYNNTRQXTHIGPGRALFTTKIIGDIRQAHC	1.7	91.89	X4
Historical	HIV1-2030-1986	D	CTRPYENMRXRYTHRTGXALYTTRKKRIARQAYC	0.5	98.8	X4
Historical	HIV1-2031-1986	D	CTRPYKNKLHSAHMGPGRALFTTXIXGDIRQAXC	1.7	98.26	X4
Historical	HIV1-2032-1986	D	CTRPYNNTRKGTHMGPGQAYFTTKIIGDIRQAHC	1.7	82.39	X4
Historical	HIV1-2033-1986	D	CTRPYNNTRQSTHMGPGRAWYTTNIVGDIRQAHC	3.2	80.38	X4
Historical	HIV1-2036-1986	D	CTRPSNNTRQSTHIGPGQALYTTRVIGDIRQAHC	9.3	80.16	R5
Historical	HIV1-2038-1986	D	CTRPYNNTRKGTHIGPGRAYYTTNIIGDIRQAHC	1.7	73.39	X4
Historical	HIV1-2039-1986	D	CTRPYNNIRRRTPIGLGQALYTTKITGDIRKAHC	0.1	95.66	X4
Historical	HIV1-2040-1986	D	CTRPYNNTRQSTHIGPGQAYYTTKIIGDIRQAHC	2.1	77.4	X4
Historical	HIV1-2041-1986	D	CIRPYNNTRQSTRIGPGQTLYTTRIIGDIRQAHC	2.6	88.1	X4
Historical	HIV1-2042-1986	D	CTRPYNNTRQSTHIGPGQALYTTKIIGDIRQAHC	4.7	82.11	X4
Historical	HIV1-2043-1986	D	CTRPYNNKRQSTHMGPGRALYTTDIIGDIRQAHC	1.9	83.16	X4
Historical	HIV1-2044-1986	D	CTRPYNNTRQGTHMGPGRALYTTNIIGDIRQAHC	5.8	82.74	R5
Historical	HIV1-2045-1986	D	CTRPYNNTRQSIHMGPGRALFTTDIIGDIRQAHC	54.2	76.07	R5
Historical	HIV1-2046-1986	D	CTRPNNNTRQSTPIGPGQALYTTRVIGDIRQAHC	20.8	81.53	R5
Historical	HIV1-2048-1986	D	CTRPYNNTRQSTRIGPGQALYTTKIIGDIRQAHC	1.8	82.74	X4
Historical	HIV1-2052-1986	D	CTRPYNNTRRXTSIGLGQALYTTRIIGDIRQAHC	1.1	95.31	X4
Historical	HIV1-2054-1986	D	CTRPYRNTRQXTSIGLGQALYTTKXRGDIRQAHC	1.3	98.1	X4
Historical	HIV1-2056-1986	D	CIRPYNNTRQSTHIGPGQALYTTRIIGDIRQAHC	3.7	85.59	X4
Historical	HIV1-2057-1986	D	CTRPYNNTRQSTHIGPGRAYYTTNIIGNIRQAYC	3.2	80.16	X4
Historical	HIV1-2058-1986	D	CTRPYNNTRQGTHIGPGQAWYTTKIIGDIRQAXC	2.6	91.28	X4
Historical	HIV1-2064-1986	D	CTRPYNNTRQGTHIGPGRALFTTNIIGNIRQAYC	10.5	89.18	R5
Historical	HIV1-2079-1986	D	CTRPYNNTRQSTRIGPGQALYTTKIIGDIRQAYC	1.7	84.8	X4
Historical	HIV1-2082-1986	D	CTRPYNNTIQSTHIGPGQALYTTTRIIGDIRQAHC	3.2	92.62	X4
Historical	HIV1-2083-1986	D	CARPYRLXDQRTSIGTGQALITTKEIIRQAHC	0.2	98.8	X4
Historical	HIV1-2085-1986	D	CTRPYTKRQDEXTPIGLGQAQFTAEIKGVKGQAYC	1.7	98.8	X4
Historical	HIV1-2097-1986	D	CTRPYNNTRQGIHIGPGRAYYTTNIXGNIRQAHC	6.9	85.26	R5
Historical	HIV1-2100-1986	D	CIRPSNNTRQSTHIGPGQALYTTRIVGNIRQAHC	13.2	85.39	R5
Historical	HIV1-2102-1986	D	CTRPSNNRRQSIRIGPGQAFFATNEIIGDIRQAHC	64.3	64.06	R5
Historical	HIV1-2103-1986	D	CIRPYNNTRQGTHIGPGRALFTTDIIGDIRQAYC	7.7	86.86	R5
Historical	HIV1-2106-1986	D	CTRPYNNTRRGTHIGPGRAFYTTDIVGDIRQAHC	1.9	67.76	X4
Historical	HIV1-2107-1986	D	CTRPYNNTRLSTHMGPGQALFTTNIIGDIRQAHC	26.2	91.01	R5
Historical	HIV1-2108-1986	D	CIRPYNNTRQSTHIGPGQALYTTKIIGDYXXQAHC	17.1	94.85	R5
Historical	HIV1-2109-1986	D	CXRPYNXTRQRTXIGPGQALYTTRVIGNIRQAHC	0.2	95.86	X4
Historical	HIV1-2111-1986	D	CTRPYNNTRKSTHIGPGQALYTTNIIGDIRQAYC	8.3	80.74	R5
Historical	HIV1-2112-1986	D	CTRPYNNTRQSTHIGPGQALYTNKIIGNIRQAYC	4.7	89.29	X4
Historical	HIV1-2113-1986	D	low coverage area			NA
Historical	HIV1-2114-1986	D	CTRPYNNTRQGTHIGPGRALYTTQIIGDIRQAHC	4.8	81.46	X4
Historical	HIV1-2115-1986	D	CIRPYNNTRQSTRIGPGQALYTTKIIGRYKTXAHC	4.7	95.66	X4
Historical	HIV1-2116-1986	D	CTRPYNNTRKSTHIGPGQALYTTDIIGDIRQAYC	7.8	78.05	R5
Historical	HIV1-UG002345-1986	D	CTRPYNNTRQSTRIGPGQALYTTKIIGDIRQAHC	1.8	82.74	X4
Historical	HIV1-UG002348-1986	D	CTRPYXNXRRRTPIGLGQALYTTKPKGIIGQARC	0.2	98.8	X4
Historical	HIV1-UG002347-1986	D	CIRPYNNTRQSTHIGPGQALYTTKIIGNIRQAHC	4.8	87.28	X4
Historical	HIV1-UG002349-1986	D	CIRPYNNTRRGTHIGPGQALFTAKIIGDIRQAHC	2.6	89.73	X4
Historical	HIV1-UG002351-1986	D	CARPYNNTRQSTRIGPGQAFYTTKVIGDIRQAHC	1.3	78.93	X4
Historical	HIV1-UG002352-1986	D	CXRPNNNTRQSTRIGPGQALYTTKIIGXIRQAYC	3.2	93.94	X4
Historical	HIV1-UG002354-1986	D	CTRPYWSMIRRTPIGIGQVYYTTRNITGYKGQAYC	0.2	98.72	X4
Historical	HIV1-UG002359-1986	D	CTRPYNNTRQSIHIGPGQALYTTKIIGDIRQAHC	17.8	74.61	R5
Historical	HIV1-UG002360-1986	D	CTRPYNNTRQGTHIGPGRAYYTTNIIGDIRQAHC	2.8	75.92	X4
Historical	HIV1-UG002361-1986	D	CIRPYNNTRQSTHMGPGQALYTIDIIGDIRQAHC	22.1	87.34	R5
Historical	HIV1-UG002362-1986	D	CIRPYNNTRQSAHMGPGRAFYTTNIIGDIRQAHC	5.3	76.88	R5
Historical	HIV1-UG002363-1986	D	CTRPYNNTRQSTHIGPGRAYYTTNIIGDIRQAYC	2.8	77.25	X4
Historical	HIV1-UG002364-1986	D	CTRPYNNTRQSIHMGPGQALYTTKIIGDIRQAHC	16.4	76.74	R5
Historical	HIV1-UG002365-1986	D	CTRPYNNTRQGTHIGPGRAYYTTNIIGDIRQAHC	2.8	75.92	X4
Historical	HIV1-UG002368-1986	D	CTRPNNNTRQSTHIGPGQALYTTRIIGXIRQAHC	13	89.59	R5
Historical	HIV1-UG002369-1986	D	CIRPYNNTRQSTPIGPGQALYTTRVIGDIRQAHC	5.3	90.64	R5
Historical	HIV1-UG002371-1986	D	CTRPYNNTIQSTHIGPGQALYTTTRIIGDIRQAHC	3.2	92.62	X4
Historical	HIV1-UG002372-1986	D	CTRPYNNTRQSTHMGPGRAFYTTNIIGDIRQAHC	4	73.8	X4
Historical	HIV1-UG002382-1986	D	CTRPYNNTRQGTHIGPGQTLYTTKIIGDIRQAHC	7.1	85.2	R5
Historical	HIV1-UG002387-1986	D	CTRPSNNTRQSTHIGPGQALYTTKIIGDIRQAHC	17.1	77.69	R5
Historical	HIV1-UG002389-1986	D	CTRPYNNTRQSTHIGPGQALYTTRVIGDIRQAHC	2.9	84.46	X4
Historical	HIV1-UG002396-1986	D	CTRPSNNTRQGTHIGPGRALYTTKIIGDIRQAHC	4.6	77.54	X4
Historical	HIV1-UG002397-1986	D	CTRPYNNTRKGIHIGPGQAXXTTKVTGDIRQAHC	1.9	95.45	X4
Historical	HIV1-UG002405-1986	D	CTRPSNNTRKSTHMGPGQALYTYRNNRRXIRQAHC	21.4	97.03	R5
Historical	HIV1-UG002406-1986	D	CTRPYNNTRQGTHMGPGRALYTTNIIGDIRQAHC	5.8	82.74	R5
Historical	HIV1-UG002407-1986	D	CTRPYNNTRQSAHIGPGRAFYTTQIIGDIRQAHC	4.7	72.53	X4
Historical	HIV1-UG002410-1986	D	CIRPNNNTRKSIHIGPGQTFYATGEITGDIRQAYC	97.3	46.8	R5
Historical	HIV1-UG002414-1986	D	CTRPYNNTRQSTHIGPGQAYYTTRIIGDIRQAHC	1.8	78.42	X4
Historical	HIV1-UG002417-1986	D	CTRPYNNTRQSTHIGPGQALYTTKVIGDIRQAHC	3.8	83.44	X4
Historical	HIV1-UG002426-1986	D	CTRPYNNTRQGTPIGPGQALYTTRIIGDIRQAHC	6	88.49	R5
Historical	HIV1-UG002427-1986	D	CTRPYNNTRTSTHIGPGRAYYTTDIIGDIRQAHC	1.8	74.05	X4
Historical	HIV1-UG002428-1986	D	CIRPYNNTRQSTHIGPGRALYTTDIIGDIRQAHC	6.3	79.8	R5
Historical	HIV1-UG002430-1986	D	CTRPYNNTRQSTHIGPGRAYYTTDIIGDIRQAHC	2.9	71.91	X4
Historical	HIV1-UG002399-1986	A1	CTRLNDNKRKSVHIGPGQAFYATGDIIGDIRQAHC	67	62.42	R5
Historical	HIV1-2034-1986	A1	CTRPGNNTRRSIRIGPGQAFYTTGDIIGDIRKAHC	13.2	21.62	R5
Historical	HIV1-2037-1986	A1	CFRPNNNTRKXIHIGPGQAFYATDIIGDIRQAHC	12.8	63.31	R5
Historical	HIV1-2075-1986	A1	low coverage area			NA
Historical	HIV1-2077-1986	A1	CTRPNNNTRKSIPIGPGKAFYATGDIIGDIRQAHC	89.1	15.11	R5
Historical	HIV1-UG002366-1986	A1	CIRPNNNTRXSVXIGPGQAFYATGDIIGDIRQAYC	90.9	66.49	R5
Historical	HIV1-UG002370-1986	A1	CIRPNNNTRKSIHIGPGQAFYATGNIIGNIRQAHC	95.5	25.54	R5
Historical	HIV1-UG002376-1986	A1	CIRPNNNTRKGIHIGPGQAFYATGDIIGNIRQAYC	90	27.36	R5
Historical	HIV1-UG002378-1986	A1	CTRPGNNTRKSIHIGPGQAFYATGDIIGDIRQAHC	88.2	10.49	R5
Historical	HIV1-UG002400-1986	A1	CTRPNNNTRKGVHIGPGQAWYATDNIIGDIRQAHC	77.9	52.11	R5
Historical	HIV1-UG002401-1986	A1	CTRPNNNTRKSVHIGPGQAFYARDNIIGDIRQAHC	27.3	48.19	R5
Historical	HIV1-UG002408-1986	A1	CTRPNNNTRRSVHIGPGQAFYATGAIIGDIRQAHC	90.9	20.07	R5
Historical	HIV1-UG002409-1986	A1	CTRPNNNTRKSVHIGPGQAFYATGDIIGDIRQAHC	95.2	4.52	R5
Historical	HIV1-UG002415-1986	A1	CTRPNNNTRTSIRIGPGQTFYATGDIIGDIRQAHC	87.5	21.1	R5
Historical	HIV1-UG002419-1986	A1	CTRPNNNTRKSVHIGPGQAFYATDNIIGNIRQAHC	91.7	45.83	R5
Historical	HIV1-UG002424-1986	A1	CTRPNNNTRTSVRIGPGQAFYATGDIIGDIRQAHC	60.5	17.04	R5
Historical	HIV1-UG002429-1986	A1	CTRPNNNTRKSVPIGPGQAFYATDSIIGDIRQAHC	97.7	53.92	R5
Historical	HIV1-UG002385-1986	C	CTRPNNNTRKSIRIGPGQIFYATGDIIGDIREAHC	73.1	0.2033	R5
Historical	HIV1-2047-1986	A1,D	CTRPYNNTRQRTNIGPGQSLYTTKXIGDIRQAHC	0.5	94.5	X4	D
Historical	HIV1-2053-1986	A1,D	CTRPNNNTRKSVRIGPGQAFYATXDIIGDIRQAXC	34	74.21	R5	A1
Historical	HIV1-2055-1986	A1,D	CTRPNNNTRKSIRIGPGQAFYATGEIIGDIRQAHC	38.4	5.97	R5	A1
Historical	HIV1-2068-1986	A1,D	CTRPNNNTRKSVRIGPGQAFYATGDIIGDIRQAHC	49.7	5.69	R5	A1
Historical	HIV1-2081-1986	A1,D	CTRPYNNTRQGTHIGPGRAWYTTRITGDIRQAYC	1.7	88.55	X4	D
Historical	HIV1-2084-1986	A1,D	CTRPYNNTRQSTHIGPGQALYTTRIIGDIRQAHC	3.8	83.09	X4	D
Historical	HIV1-2090-1986	A1,C,D	low coverage area			NA	C
Historical	HIV1-2098-1986	A1,D	CTRPYNNTRQSTHIGPGQALYTTKIIGDIRQAHC	4.7	82.11	X4	D
Historical	HIV1-2110-1986	A1,D	CTRPYNNTSQGTHIGPGRAWYTTEIIGDIRQAHC	4.8	84.93	X4	D
Historical	HIV1-UG002356-1986	A1,D	CTRPNNNTRKSIHIGPGQAFYATGDIIGNIRQAYC	94.60	14.46	R5	no 70% majority subtype
Historical	HIV1-UG002358-1986	A1,D	CTRPYNNTRQGTHIGPGRAYYTTEITGDIRQAHC	2.6	81.53	X4	D
Historical	HIV1-UG002383-1986	A1,D	CTRPYNNTRQSTHIGPGQALYTTTRVIGDIRQAHC	2.7	85.65	X4	D
Historical	HIV1-UG002390-1986	A1,D	CTRPNNNTRKSIHIGPGQAFYATGDIIGDIRQAYC	91.7	6.57	R5	A1
Historical	HIV1-UG002391-1986	A1,D	CTRPNNNTRKSIRIGPGQAFYATGEIIGDIRKAHC	21.4	9.32	R5	A1
Historical	HIV1-UG002394-1986	A1,D	CTRPNNNTRKSVHIGPGQAFYATGDIIGNIRQAHC	95.8	11.31	R5	A1
Historical	HIV1-UG002395-1986	A1,D	CTRPNNNTRKSVHIGPGQAFYATDXIIGDIRQAHC	74.3	59.61	R5	A1
Historical	HIV1-UG002421-1986	A1,D	CTRPNNNTRKGVHIGPGQAFYARDNIIGNIRQAHC	26.2	55.44	R5	A1
Historical	HIV1-UG002431-1986	A1,D	CTRPYNNTRQGTHIGPGQALYTTNIVGDIRQAHC	24.2	83.02	R5	D
Intermediate	AF484477	D	CIRPNNNTRKSIRIGPGQALYTTDIIGNIRQAHC	44.5	62.8	R5
Intermediate	AF484480	D	CIRPYNNTRRSTHIGPGQALYTNHIIGDIRQAHC	2.8	86.29	X4
Intermediate	AF484481	D	CTRPNNNTRKSTRIGPGASLYTTDIIGDIRQAHC	10.2	73.88	R5
Intermediate	AF484483	D	CTRPNNNTRKSINIGPGRAIYTTEIIGDIRQAHC	9.6	60.63	R5
Intermediate	AF484485	D	CTRPYNNTRRSTRIGPGQALYTTGEIIGQIRQAHC	4.6	74.84	X4
Intermediate	AF484486	D	CTRPGNNTRQSIHLGPGQALWTTTDIIGNIRQAHC	91.7	78.42	R5
Intermediate	AF484487	D	CTRPSNNTRQSIRIGPGLAFYTTKIIGDIRQAHC	5	68.53	R5
Intermediate	AF484489	D	CTRPYKTMRQSTPIGIGQVYYTKQIVGNIKQAYC	1.7	96.69	X4
Intermediate	AF484490	D	CTRPYNNTRRGIHVGPGQALYTNRITGDIRQAYC	2.9	87.75	X4
Intermediate	AF484494	D	CTRPNNNTRQSIHIGPGQALYTTKVIGNIRQAHC	63	69.79	R5
Intermediate	AF484495	D	CTRPGNNTRQSTRIGPGQAFFTTKVIGDIRQAYC	2.5	78.34	X4
Intermediate	AF484497	D	CTRPSNNTKQSTRIGPGQTFYTTEIIGDIRQAHC	49	73.39	R5
Intermediate	AF484498	D	CTRPYNNTRKGIHVGPGQAFYTNNIVGDIRQAHC	8.9	68.85	R5
Intermediate	AF484499	D	CTRPYNNTRQGIHIGPGQAFYATRIVGDIRQAHC	8.1	67.08	R5
Intermediate	AF484502	D	CTRPSNNTRKGVHIGPGQAIYSTGQIIGDIRKAHC	17.8	57.58	R5
Intermediate	AF484504	D	CTRPYYNQIRQRTSIGQGQALYTTRVTGDIRKAYC	0	96.11	X4
Intermediate	AF484505	D	CTRPSNNTRKSTHIGPGQALFTTTNIIGDIRQAHC	65.7	79.8	R5
Intermediate	AF484506	D	CTRPYNNTRKSTHIGPGQAYFTAKIIGDIRQAHC	1.7	82.39	X4
Intermediate	AF484510	D	CTRPNNNTRKSIRLGPGQAFYATGAIIGDIRQAYC	21	30.43	R5
Intermediate	AF484511	D	CIRPNNNTRQSTHLGPGRALFTTNIVGDIRQAHC	39.4	81.32	R5
Intermediate	AF484513	D	CTRPYNNTRQGIHIGPGRALYTTDIVGDIRQAHC	28.1	71.35	R5
Intermediate	AF484514	D	CTRPSNNTRQSIHIGPGQALFANKIIGDIRQAHC	95.5	76.59	R5
Intermediate	AF484515	D	CTRPYNNTRQGTHIGPGRTLFTTRIIGNIRKAYC	2.6	92.37	X4
Intermediate	AF484516	D	CTRPNNNTRKSIRIGPGQAFYTTNIIGDIRQAYC	17.8	47.12	R5
Intermediate	AF484518	D	CTRPYNNTRKGVHIGPGQAYYTTKIIGDIRQAHC	2.7	68.2	X4
Intermediate	AF484519	D	CTRPHNNTRQGINIGPGRAWYTYSKDIVGDIRQAHC	42.6	76.37	R5
Intermediate	AF484478	A1	CIRPNNNTRQSVRIGPGQAFYATGNIIGDIRQAYC	84.9	36.9	R5
Intermediate	AF484484	A1	CIRPNNNTRKSIHIRPGQAFYATSDIIEDIRQAHC	95.8	77.76	R5
Intermediate	AF484493	A1	CIRPNNNTRKSIRIGPGQTFYAGDVIGDIRQAHC	58.3	34.59	R5
Intermediate	AF484507	A1	CIRPNNNTRTSIHIAPGQAFYATGGIIGDIRQAHC	96.7	59.61	R5
Intermediate	AF484508	A1	CSRPGNNTRKSVPMGPGKAFYATGDIIGDIRKAHC	73.1	46.8	R5
Intermediate	AF484509	A1	CIRPNNNTRKSVRIGPGQAFYATDITGDIRQAYC	31.6	59.74	R5
Intermediate	AF484512	A1	CVXPNNNTRTSIRIGPGQTFYTTGDIIGNIRQAHC	89.1	67.87	R5
Intermediate	AF484479	rec	CIRPNNNTRKSVRIGPGQAFFTSDIIGDIRQAHC	41.6	56.32	R5	A1
Intermediate	AF484482	rec	CTRPNNNTIKSVHIGPGQAFYATGSIIGDIRQAHC	95.5	51.97	R5	D
Intermediate	AF484488	rec	CTRPNNNTRKSIRIGPGQAFYATNDIIGNIRQAHC	43.3	36.22	R5	A1
Intermediate	AF484491	rec	CTRPNNNTRKSIRIGPGQAFYTTGEIIGDIRQAYC	19.1	14.87	R5	A1
Intermediate	AF484492	rec	CIRPNNNTRKSIHIGPGQALYTTDITGDIRQAHC	92.3	68.31	R5	A1
Intermediate	AF484496	rec	CTRPNNNTRKSIHIGPGQAFYATGEIIGNIRQAFC	83.7	33.64	R5	A1
Intermediate	AF484500	rec	CTRPYNNTRQSIHMGPGKAFFTTKIIGNIRQAHC	5.3	76.29	R5	D
Intermediate	AF484501	rec	CIRPNNNTRKGVHIGPGQAFYATGEIIGNIRQAHC	89.1	28.14	R5	A1
Intermediate	AF484503	rec	CTRPSNNTSKGVHIGPGQAFYATERITGDIRQAHC	19.1	78.05	R5	A1
Intermediate	AF484517	rec	CTRPYNNTRQSTRIGPGQALYTTRIIGNIRQAHC	1.7	86.42	X4	D
Intermediate	AF484520	rec	CIRPSNNTRKSVRIGPGQAFYATDVTGDIRRAHC	7.8	67.53	R5	A1
Intermediate	AF484521	rec	CTRPSNNTRQGIHIGPGQAFYTTTDIIGDIRQAHC	92.9	53.02	R5	D
Intermediate	AF484522	rec	CTRPYDKVSYRTPIGVGRASYTTRIKGDIRQAHC	0	98.42	X4	D
Modern	PG14_UG000083	D	CTRPNNNTRKSIHXGPGQAYFTQKIIGDIRRAFC	2.7	88.71	X4		MN789864
Modern	PG14_UG000685	D	CTRPYNNKRQGTHXGPGRAYFTEITGDIRQAHC	1.1	95.35	X4		MN789472
Modern	PG15_UG000342	D	CTRPYNXXQYKVYMGPGKAFYTKVIGNIRKAYC	0.2	96.03	X4		MN789912
Modern	PG15_UG000216	D	CTRPYNNTRKGIHXGPGRAYYTEKIVGNIRQAHC	1.7	88.98	X4		MN789337
Modern	PG14_UG000546	D	CTRPYNNTRRSTHXGPGRALYTEIRGDIRQAHC	1.7	95.07	X4		MN789505
Modern	PG14_UG000255	D	CSRPYNNTRKGTHXGPGQAYFTEQVTGDIRQANC	2.9	95.52	X4		MN789324
Modern	PG14_UG000278	D	CVRPYNNTRRSIRXGPGQAFYTEKIIGDIRRAYC	1.1	88.65	X4		MN788820
Modern	PG15_UG000646	D	CVRPNNNTRRSTHXGPGQVYFTDIIGDIRQAHC	2.9	92.37	X4		MN788934
Modern	PG14_UG000371	D	CTRPYNNTRQGVHXGPGRALFTTDITGDIRQAHC	33.7	92.69	R5		MN788956
Modern	PG14_UG000209	D	CTRPNNNTRKSIPXGPGQAFYADIIGNIRQAHC	49	82.81	R5		MN789564
Modern	PG15_UG000281	D	CLRPYTNKRQGVHXGPGRALYTEVIGNIRQAHC	1.7	95.42	X4		MN789396
Modern	PG15_UG000705	D	CTRPNNNTREGIHXGPGRALYTKITGNIRQAYC	13	92.96	R5		MN789863
Modern	PG15_UG000187	D	CTRPSNNTRKSVRXGPGQVFYTTEIIGNIRQAHC	6.8	79.51	R5		MN789259
Modern	PG14_UG000215	D	CTRPNNNTRQSVHXGPGQALYTTKVIGKIRQAQC	44.5	92.66	R5		MN789790
Modern	PG14_UG000112	D	CTRPYNNTRKSIPXGPGRAWYADVVGDIRQAHC	2.6	91.83	X4		MN789827
Modern	PG15_UG000286	D	CIRPNNNTRQSIHXGPGQAIYTGIIGDIRQAHC	13	79.22	R5		MN789070
Modern	PG15_UG000326	D	CVRPYRITRQRIRXGPGRAYSTQKIEGDLRRAYC	0	97.7	X4		MN789094
Modern	PG14_UG000007	D	CTRPNTNTRQRTPXGSGQALYTTKVTGDIRKASC	0.5	96.93	X4		MN789085
Modern	PG15_UG000668	D	CTRPGNNTRRGIHXGPGRAFYATTNIIGDIRQAHC	8.5	72.96	R5		MN789858
Modern	PG14_UG000076	D	CTRPHNNTRTSTPXGPGRALYSGEIIGDIRLAYC	15.4	93.29	R5		MN789806
Modern	PG14_UG000302	D	CTRPNNNTRQSTRXGPGQAFYTIIGDIRQAHC	2.4	84.06	X4		MN789299
Modern	PG14_UG000395	D	CMRPYNNTRKSVPXGPGKAYYTDIIGDIRQAHC	1.7	92.57	X4		MN789669
Modern	PG14_UG000113	D	CTRPNNNTIQSIHXGPGRAFYTTGDIIGDIRQAHC	51.8	70.29	R5		MN789114
Modern	PG14_UG000063	D	CTRPYNNTRKSTHXGPGRAFYTNIIGNIRQAHC	1.7	90.6	X4		MN789527
Modern	PG14_UG000241	D	CSRPYNNTRKGTHXGPGRAYFTERVIGDIRQASC	0.8	95.29	X4		MN789492
Modern	PG14_UG000589	D	CVRPYNNTRKSVHXGPGRAIYTTDITGDIRQAHC	2.7	91.05	X4		MN789755
Modern	PG14_UG000282	D	CTRPYNNTRRSTHXGPGRALYTNNIIGDIRAAYC	3.7	93.86	X4		MN789674
Modern	PG14_UG000539	D	CTRPSNNTRKSIHXAPGKTIFATNIIGNIRQAHC	82.9	93.67	R5		MN788765
Modern	PG14_UG000052	D	CTRPSNNTRRSVHXGPGQAIYTTDIIGNIRQAYC	24	85.98	R5		MN789098
Modern	PG14_UG000344	D	CTRPYENKRQGVHXGPGRAFYTDITGDIRQAYC	1.7	94.56	X4		MN789567
Modern	PG14_UG000608	D	CIRPYNNTRRGTHXGPGQALFTIITGNIRQAFC	2.8	95.97	X4		MN789418
Modern	PG14_UG000128	D	CVRLNNNTRKSIHXGPGRALYAMIGDIRQAHC	9	94.88	R5		MN789485
Modern	PG14_UG000533	D	CTRPSNNTRQGVHXGPGQAIYTTRIIGDIRQAHC	5.7	88.32	R5		MN790003
Modern	PG14_UG000657	D	CTRPNNNTRQSVRXGPGQTFYTTTKVIGDIRKAHC	4.6	80.96	X4		MN789828
Modern	PG15_UG000707	D	CTRPNNNTRQSIHXGPGQALYTTNIIGDIRKAYC	89.6	82.88	R5		MN789249
Modern	PG15_UG000628	D	CTRPYNNTRRSIHXGPGQAYYTNNIIGDIRQAHC	7.9	83.85	R5		MN789532
Modern	PG14_UG000550	D	CTRPNNNTRQSTGXGPGQTFYTTKVIGDIRKAHC	1.7	90.07	X4		MN789026
Modern	PG14_UG000472	D	CTRPSNNTRQSIHXGPGQALFATDIIGDIREAHC	100	85.2	R5		MN789932
Modern	PG14_UG000653	D	CTRPSNNTSSSVHXGPGRIQFTHIIGDIRQAHC	9.6	95.59	R5		MN789335
Modern	PG14_UG000026	D	CTRPNNNTRQSTHXGPGQALYTKITGDIRQAYC	10.8	93.89	R5		MN789080
Modern	PG14_UG000671	D	CVRPYNNTRQSTRXGPGQAFYTNNKIIGDIRQAHC	1.7	91.05	X4		MN788863
Modern	PG15_UG000192	D	CTRPSNNTRQSAHXGPGRALFTVIGDIRQAYC	5	95.15	R5		MN789737
Modern	PG14_UG000682	D	CTRPNNNTRHSIHXGPGKAFYTHIIGDIRKAFC	1.8	87.28	X4		MN789241
Modern	PG14_UG000531	D	CIRPNNNKRKGIHXGPGQAFYATGDIVGDIRQAQC	15	72.7	R5		MN790200
Modern	PG14_UG000306	D	CTRPYNNTREGIHXGPGRAYYTTNITGDIRQAHC	5.5	89.18	R5		MN788746
Modern	PG14_UG000204	D	CTRPYNNTRKGVHXGPGRALYTTEIVGDIRQAHC	4.8	85.91	X4		MN790162
Modern	PG15_UG000317	D	CTRPSYTTRRRIRXGPGAAVYTYKTVKDIRQAYC	0	97.63	X4		MN789783
Modern	PG15_UG000085	D	CIRPYNNTRQGVHXGPGKVLFTGKIIGDIRKAHC	2.6	92.19	X4		MN790070
Modern	PG14_UG000568	D	CTRPYTNQRKGVHMGPGRAYYTRIKGTIRQAYC	0.5	94.48	X4		MN790109
Modern	PG15_UG000684	D	CIRPNNNTIKGIHXGPGKALLTDKIIGDIRQAHC	2.7	95.29	X4		MN789617
Modern	PG15_UG000113	D	CTRPYNNTRKGMHXGPGRAYFTKIIGDIRQAYC	1.7	92.19	X4		MN788760
Modern	PG14_UG000538	D	CTRPNNNTRRGIHXGPGQALYTTHIIGDIRQAYC	14.8	82.39	R5		MN788780
Modern	PG14_UG000266	D	CTRPNNNTREGIHXGPGQALFTNKIIGDIRQAHC	55.7	88.76	R5		MN789467
Modern	PG14_UG000142	D	CTRPYNNTRRGEHXGPGKALFTEKVIGDIRKAHC	1.7	95.2	X4		MN789499
Modern	PG14_UG000299	D	CTRPSNNTRRGIPXGPGQVFYTEEIIGDIRQAYC	39.8	87.04	R5		MN788814
Modern	PG14_UG000355	D	CLRPYTNKRQGVHXGPGRALYTEVTGNIRQAFC	1.7	96.12	X4		MN789531
Modern	PG14_UG000416	D	CTRPFNNTRKGIHXGPGQALFAMVTGKIRQAYC	21.2	95.55	R5		MN789209
Modern	PG14_UG000021	D	CIRPNNNTRKSIRXGPGQAFYAGDITGDIRAAYC	39.6	77.4	R5		MN789513
Modern	PG14_UG000654	D	CTRPYNNTRRSVHXGPGRAYYTNIVGDIRQAHC	1.7	87.34	X4		MN789348
Modern	PG15_UG000346	D	CTRPYNNTRKGVHXGPGRAYYTQIIGDIRQAHC	1.7	87.46	X4		MN789699
Modern	PG14_UG000670	D	CVRPYNNTRRRTPXGPGXSLFTIRIVGDIRQAHC	0.4	96.17	X4		MN789518
Modern	PG15_UG000642	D	CTRPSNNTRQGVHXGPGRAYFTARIVGDIRQAHC	3.8	89.18	X4		MN790153
Modern	PG14_UG000593	D	CTRPYNNTSQSVHXGPGRALYTTARIVGDIRQAYC	4.6	93.69	X4		MN789166
Modern	PG15_UG000644	D	CIRPSNNTRKSIHXGPGQALYAGEIIGNIREAHC	96.2	80.52	R5		MN789613
Modern	PG15_UG000142	D	CTRPNNNTRTSIPXGPGQAFYTTNIIGDIRQAHC	89.1	78.56	R5		MN788816
Modern	PG14_UG000658	D	CTRPSNNTRTGIHXGPGQAYFTDIVGDIRQAYC	12	92.16	R5		MN789280
Modern	PG14_UG000557	D	CTRPYNNTRQGVPXGPGQALFTDIIGDIRQAHC	59.9	94.66	R5		MN789099
Modern	PG15_UG000638	D	CTRPSNNTRTSTHXGPGSVYFTQKIIGDIRQAYC	1.7	94.64	X4		MN789081
Modern	PG15_UG000251	D	CTRPSNNTSSSVHXGPGKVQFTRIIGDIRQAYC	3.5	95.66	X4		MN789775
Modern	PG14_UG000059	D	CTRPYNNTRQKTGXGPGQALYTTRIIGDIRQAHC	0.2	94.79	X4		MN789391
Modern	PG15_UG000925	D	CIRPNNNTRQGVHVGPGQALFTTKIIGDIRKAYC	29.7	80.67	R5		MN788981
Modern	PG15_UG000939	D	CTRPYNNTRQSIHMGPGKAYFTTGVIGDVRQAHC	4.6	71.17	X4		MN788770
Modern	PG15_UG000943	D	CTRPGNNTRQSTRIGPGQVLYTTSIIGDIRKAHC	5.9	83.37	R5		MN789537
Modern	PG15_UG001016	D	CTRPYNNTRKGTHIGPGRVYFTTDVVGDIRQAHC	1.7	81.17	X4		MN788901
Modern	PG15_UG001054	D	CVRPYNNTRQSIHIGPGQALYTANNIIGNIRQAHC	91	80.45	R5		MN789186
Modern	PG15_UG001056	D	CERPYNNTRQSTHIGPGRAYYTTDIIGDIRQAHC	3.2	76.74	X4		MN789320
Modern	PG15_UG001063	D	CTRPSNNKRQSIPMGPGRAFYATGDIIGDIRQAHC	65.4	48.78	R5		MN789208
Modern	PG15_UG001064	D	CTRPYNNTRQGVHIGPGRALFTTDIIGDIRQAHC	53.2	76.07	R5		MN789397
Modern	PG15_UG001097	D	CTRPSNNTRQGVHIGPGRAYFTEKIIGNIRQAHC	8.7	77.84	R5		MN789515
Modern	PG15_UG001101	D	CTRPYNNTRQGTHIGPGRALFTTTITGDIRQAHC	5.7	91.7	R5		MN788738
Modern	PG15_UG001175	D	CTRPYNNTRQRTGIGPGQAFFTTRIIGDIRQAHC	0.1	88.49	X4		MN788846
Modern	PG16_UG000382	D	CTRPNNNTRQGIHIGPGRRWYTRQVIGDTRQAHC	6.7	80.96	R5		MN789393
Modern	PG14_UG000586	A1	CIRPGNNTIKSIRIGPGQAFYATDLIIGDTRQAHC	6.8	87.98	R5		MN789931
Modern	PG14_UG000126	A1	CIRPNNNTRRSYRIGPGQAFYATGDIIGDIRRAHC	6.8	40.92	R5		MN789697
Modern	PG15_UG000737	A1	CIRPGNNTRKSVRIGPGQAFYANDIIGDIRQAHC	19.5	55.95	R5		MN788885
Modern	PG14_UG000327	A1	CTRPNNNTRKSVHIGPGQAFYTTGEIIGNIRRAFC	20.9	44.3	R5		MN789111
Modern	PG14_UG000281	A1	CTRPNNNTRKSVRIGPGQAFYATGDIIGKIRQASC	71.1	51.31	R5		MN789935
Modern	PG14_UG000398	A1	CTRPGNNTRKSVRIGPGQAFFATGDIIGDPRRAHC	8.5	60.5	R5		MN788986
Modern	PG15_UG000692	A1	CTRPNNNTRKSIHLGPGQSIYATGEIIGNIRQAHC	67	49.93	R5		MN789516
Modern	PG14_UG000138	A1	CSRPNNNKRKSVRIGPGQAFFATGDIIGDIRKAYC	10.5	46.96	R5		MN789941
Modern	PG14_UG000401	A1	CTRPGNNTRKSIHIGPGQAFYARENIIGNIRQAHC	7.4	60.89	R5		MN789500
Modern	PG15_UG000105	A1	CTRPTDNKRTSIRIGPGQAFYATGDIIGDIRNAHC	6.8	54.3	R5		MN790170
Modern	PG14_UG000553	A1	CIRPNNNTRKGVHIGPGQTFFATGEVVGDIRQAHC	98.6	46.8	R5		MN789757
Modern	PG14_UG000577	A1	CTRPNNNTRTSTRIGPGQTFYATGDIIGNIRQAHC	35.6	50.9	R5		MN789436
Modern	PG14_UG000396	A1	CIRPDNNTRKSVPIGPGQAFYAIGDIIGDIRQAHC	99.2	48.34	R5		MN789882
Modern	PG14_UG000542	A1	CIRPNNNTRTSIRIGPGQVFYTNNIIGNIRQAYC	13	73.64	R5		MN788819
Modern	PG15_UG000640	A1	CTRPNDNRRKSTHIGPGRVFYATDIIGDIRQARC	2.8	76.52	X4		MN789361
Modern	PG15_UG000271	A1	CTRPSNNSRTSIRIGPGQVFYAGDVIGDIRKAHC	13.2	55.69	R5		MN789672
Modern	PG14_UG000540	A1	CTRPNNNTRKSIPMGPGKAFYARDEITGDIRQAYC	10.5	71.81	R5		MN789766
Modern	PG14_UG000050	A1	CIRPNNNTRTSVGIGPGQSFYTNNIIGDIRQAHC	12.5	73.97	R5		MN789959
Modern	PG15_UG000140	A1	CIRPNNNTRKSVHIAPGQAFYATGDIIGDIRKAHC	96.1	46.48	R5		MN790179
Modern	PG14_UG000107	A1	CTRPSNNTIKSVRIGPGQAFYTTGQIRGDIRQAHC	42.2	74.84	R5		MN789157
Modern	PG15_UG000327	A1	CTRLNNNTRRSVHIGPGQAFYATDDIIGNIRIAHC	99.2	78.42	R5		MN788896
Modern	PG15_UG000592	A1	CIRPNNNTRTGVHIGPGQAFFTTDIIGDIRQAHC	90.3	61.27	R5		MN789126
Modern	PG15_UG000095	A1	CTRPNNNTRKSIHIGPGQAFYATGDIIGDIRQAHC	94.5	2.95	R5		MN789844
Modern	PG14_UG000500	A1	CTRPNNNTREGIHIGPGRVFYTTDIIGDIRQAYC	26.3	52.37	R5		MN789927
Modern	PG14_UG000537	A1	CTRPSNNTRKSVRIGPGQAFYTNAIIGDIRQAYC	14.1	66.49	R5		MN790198
Modern	PG15_UG000700	A1	CTRPNNNTRDSIRIGPGKAFYATGDIVGNIRRAHC	7.8	33.16	R5		MN788952
Modern	PG14_UG000609	A1	CTRPNNNTRKSIPIGPGQAFYATGDIIGDIRQAHC	99.2	14.87	R5		MN789918
Modern	PG14_UG000677	A1	CTRPNNNTRKSIHIGPGQAFYATGDIIGNIRQAHC	95.5	8.22	R5		MN789846
Modern	PG14_UG000038	A1	CTRPNNNTRTSVRIGPGQVFYASDIIGDIRKAYC	13.8	61.01	R5		MN789529
Modern	PG15_UG000118	A1	CIRPNNNTRTSVRIGPGQVFYASDIIGEIRQAHC	38.8	65.05	R5		MN789555
Modern	PG14_UG000650	A1	CIRPNNNTRRSVHIGPGQAFYATGDIIGDIRQAYC	93.5	18.29	R5		MN789841
Modern	PG14_UG000248	A1	CTRPGNNTRRSVHIAPGRTFYATGAIIGNIRQAYC	89.1	67.42	R5		MN789458
Modern	PG14_UG000430	A1	CTRPNNNTRTGIRIGPGQVFYATGGIIGDIRKAYC	8.5	51.84	R5		MN789029
Modern	PG15_UG000356	A1	CIRPNNNTRKSIHIGPGQAFYASDIIGNIRKAYC	76.8	55.06	R5		MN789001
Modern	PG14_UG000097	A1	CTRPNNNTRTSIRIGPGQAFYATGNIIGDIRQAHC	61.4	22.4	R5		MN789739
Modern	PG14_UG000579	A1	CIRPGNNTRKSIRIGPGQAFYATGAIIGDIRQAHC	19.1	39.29	R5		MN789623
Modern	PG14_UG000117	A1	CTRPNNNTRKSIHIGPGRAFYATGDITGDIRQAHC	58.6	16.8	R5		MN789940
Modern	PG14_UG000519	A1	CTRPNNNTRKSVPIGPGRAFYATGDIIGDIRKAYC	68.6	27.62	R5		MN789971
Modern	PG15_UG000319	A1	CTRPGNNIRKSIHMGPGQAFYARDNIIGDIRHASC	5.7	80.31	R5		MN789851
Modern	PG14_UG000561	A1	CTRPNNNTRKSVRIGPGQVFYAGDIIGDIRKAHC	13.2	32.18	R5		MN789602
Modern	PG14_UG000053	A1	CTRPSNNTRKSVRIGPGQTFYATGAIIGDIRQAHC	78.8	41.51	R5		MN789055
Modern	PG14_UG000152	A1	CSRPSNNTRKSFHIGPGLKYYTTGDVIGDIRRAHC	4.7	70.29	X4		MN790164
Modern	PG14_UG000252	A1	CTRPNNNTRRSVRIGPGQAFYATGGIIGDIRKAHC	21.2	27.62	R5		MN789412
Modern	PG14_UG000349	A1	CTRPNNNTRKGVHIGPGQAFYATGQIVGNIRQAHC	89.3	30.43	R5		MN789781
Modern	PG15_UG000622	A1	CTRPNNNTRTSVRIGPGQAFYSTGDIIGDIRQAYC	28.4	28.65	R5		MN789653
Modern	PG14_UG000016	A1	CTRPGNNTRKSIHIGPGQAFYASNKIIGDIRQAHC	16.9	50.35	R5		MN789468
Modern	PG14_UG000012	A1	CTRPNNNTRKSVHIGPGQAFYATGDIIGDIRQAYC	93.5	9.13	R5		MN789600
Modern	PG14_UG000576	A1	CSRPGNNTRTSFRIGPGQTFYATGNVIGDTRQAHC	23.1	71.35	R5		MN789698
Modern	PG14_UG000598	A1	CTRPSNNTRKSVRIGPGQTFYATGAITGDIRQAYC	78.8	59.48	R5		MN789996
Modern	PG14_UG000372	A1	CIRPNNNTRKSVRIGPGQVFYATGGIIGNIRQAHC	18.2	48.04	R5		MN790121
Modern	PG14_UG000027	A1	CIRPNNNTRKGVHIGPGQIFYATGEIIGDIRQAHC	87	33.64	R5		MN789591
Modern	PG15_UG000407	A1	CTRPNNNTRKSIPMGPGRAFYGIGDVTGNIRKAYC	38	70.49	R5		MN789352
Modern	PG14_UG000377	A1	CTRPNNNTRKGIHIGPGKFYTTGEIIGNIRQAHC	33	31.44	R5		MN788951
Modern	PG14_UG000137	A1	CIRPNNNTRKSVRIGPGQAFYATDDIIGDIRQANC	45.1	56.07	R5		MN789258
Modern	PG14_UG000494	A1	CSRPNNNTRKSVRIGPGQTFYATGDIIGNIRQAHC	91.7	27.1	R5		MN790093
Modern	PG14_UG000655	A1	CIRPNNNTRKGVHIGPGQTFYAGDIIGDIRQAHC	96.7	34.59	R5		MN790136
Modern	PG14_UG000524	A1	CTRPGNNTRKSMRIGPGQTFYATGAIIGDIRQAHC	30	44.82	R5		MN789294
Modern	PG14_UG000512	A1	CIRPSNNTRKSIPIGPGQAFYARGDIIGDIRQAHC	78.1	47.74	R5		MN789141
Modern	PG15_UG000613	A1	CIRPNNNTRRSVRIGPGQAFYAAGEIIGDIRRAYC	6.7	39.91	R5		MN790005
Modern	PG14_UG000534	A1	CTRPNNNTRKGVHIGPGQAFYARDNIIGDIRQAHC	21.4	50.07	R5		MN788811
Modern	PG14_UG000414	A1	CSRPNNNTRSSVHIGPGRAFFATGDIIGNIRQAYC	93.9	47.12	R5		MN789306
Modern	PG14_UG000530	A1	CTRPNNNTRRGIHIGPGQAFYATDRIIGDIRQAHC	13	44.47	R5		MN790181
Modern	PG14_UG000013	A1	CTRPNNNTRTSIRIGPGQTFYATGDIIGDIRQAHC	87.5	21.1	R5		MN790159
Modern	PG14_UG000584	A1	CTRPGNNTRRSVHIGPGRTFYATGAVIGNIRQAHC	60.1	48.19	R5		MN789905
Modern	PG15_UG000219	A1	CIRPNNNTRKGIHIGPGQAFYATGDIIGNIRQAHC	91.7	19.3	R5		MN789885
Modern	PG14_UG000242	A1	CTRPNNNTREGIHIGPGQAFYSRKDIIGDIRQAHC	21.8	54.3	R5		MN790135
Modern	PG14_UG000127	A1	CTRPSNNTRTSVHLGPGQAFYATGDIIGDIRKAYC	87.7	43.94	R5		MN789434
Modern	PG14_UG000331	A1	CTRPNNNTRQGIHIGPGQVFYTNKNVIGDIRQAHC	71.2	64.18	R5		MN789506
Modern	PG14_UG000381	A1	CTRPNNNTRKSIRIGPGQAFFATDGIIGDIRQAHC	38	53.15	R5		MN790144
Modern	PG14_UG000558	A1	CIRPNNNTRKSVHIGPGQAFYATGEIIGDIKRAHC	86.5	31.93	R5		MN789489
Modern	PG14_UG000262	A1	CTRPNNNTRKSVRIGPGQVFYATGDIIGDIRQAHC	30.1	13.72	R5		MN789852
Modern	PG14_UG000591	A1	CIRPNNNTRTSIGIGPGQTFYATGAIIGNIRQAHC	41.3	61.91	R5		MN789034
Modern	PG15_UG000716	A1	CIRPNNNTRQSVRIGPGQAFYTTDVIGDIRQAYC	38.2	56.2	R5		MN789216
Modern	PG14_UG000517	A1	CIRPNNNTRKSVPIGPGQAFYATGDIIGDIRQAHC	99.2	28.14	R5		MN790006
Modern	PG14_UG000590	A1	CTRPNNNTRKSIRIGPGQAFYATGDIIGDIRQAHC	49.3	3.73	R5		MN788870
Modern	PG14_UG000413	A1	CTRPNNNTRKSIHIGPGQAFYATGDIIGDIRQAHC	94.5	2.95	R5		MN789831
Modern	PG15_UG000672	A1	CSRPSNNTRESVRXGPGQAFYATGAIIGDIRQAHC	72	71.45	R5		MN788899
Modern	PG15_UG000329	A1	CTRPGNNTRKSVRIGPGQAFFTTGEIIGDPRQAHC	16.6	62.04	R5		MN790129
Modern	PG15_UG000685	A1	CIRPNNNTRKSITIGPGQAFYTTGEVIGDIRQAYC	48.7	41.51	R5		MN789182
Modern	PG14_UG000544	A1	CIRPYNNTRQSVRIGPGQAFYRTKDIIGDIRQAHC	6.8	70.88	R5		MN789710
Modern	PG15_UG000303	A1	CTRPSNNTRKDIGIGPGQTFYATNRIIGDIRKAHC	1.8	70.29	X4		MN788803
Modern	PG14_UG000277	A1	CSRPNNNTRKSIHIGPGKAFYAANDIIGDIRRAHC	11.4	43.94	R5		MN789604
Modern	PG14_UG000607	A1	CTRPSNNTRKGVHIGPGQAFYATTDIIGDIRAAHC	95.5	57.08	R5		MN789944
Modern	PG15_UG000713	A1	CSRPNNNTRKSIRIGPGQAFYTTDIIGNIRQAHC	31.6	46.8	R5		MN789630
Modern	PG14_UG000324	A1	CIRPNNNTRKSVHIGPGQAFYATGDIIGNIRQANC	97.8	44.47	R5		MN789244
Modern	PG14_UG000068	A1	CTRPHNNTRTSVHIGPGRTFYATGAIIGDIRRAHC	39.6	50.63	R5		MN789433
Modern	PG14_UG000343	A1	CTRPNNNTRKSIHIGPGQAFYATGDIIGDIRQAHC	94.5	2.95	R5		MN789964
Modern	PG15_UG000609	A1	CVRPNNNTIRSVNIGPGQAFYATDRIIGDIRQAHC	42.3	74.45	R5		MN789618
Modern	PG14_UG000274	A1	CTRPGNNTRKSVRIGPGQAFYATGDIIGNIRQAHC	42.3	26.06	R5		MN789748
Modern	PG14_UG000102	A1	CTRPNNNTRKSVHIGPGQAFYTGDIIGDIRKAYC	55.1	23.97	R5		MN788872
Modern	PG15_UG000605	A1	CTRPNNNTRKSVHIAPGQAFYATGDIIGDIRQAHC	98.9	35.53	R5		MN789470
Modern	PG14_UG000473	A1	CTRPGNNTRKSIHIGPGQAFYARENIIGNIRQAHC	7.4	60.89	R5		MN790060
Modern	PG15_UG000099	A1	CTRPNNNTRKGVHVGPGQALYTTEIIGNIRQAYC	59.8	68.96	R5		MN789796
Modern	PG15_UG000656	A1	CTRPNNNTRKSIRFGPGQAFYTSSNIIGDIRQAHC	13.2	52.63	R5		MN789779
Modern	PG14_UG000034	A1	CTRPNNNTRKSVHIGPGQAFYATGEIIGDIRQAHC	90.9	7.04	R5		MN789922
Modern	PG15_UG000620	A1	CTRPNNNTRRSVHIGPGQAFYATGDIIGDIRKAHC	89.6	7.87	R5		MN789445
Modern	PG15_UG000742	A1	CTRPNNNTRKSVRIGPGQTFYATGDIIGDIRNAYC	89.1	29.16	R5		MN789443
Modern	PG14_UG000139	A1	CTRPNNNTRKGVHIGPGRALFYTGDVIGRIRQAYC	74	73.13	R5		MN789911
Modern	PG15_UG000676	A1	CIRPNNNTRKGIHIGPGRAFYTTGAIIGDIRQAHC	16.6	28.14	R5		MN789742
Modern	PG15_UG000199	A1	CIRPGNNTRKSIPIGPGQAFYATGDIIGDIRKAHC	93.5	41.12	R5		MN790152
Modern	PG15_UG000301	A1	CTRPNNNTRKGIPIGPGKFYTTGEIIGDIRQAHC	63.4	38.65	R5		MN789027
Modern	PG14_UG000532	A1	CIRPNNNTRKGVPIGPGQAFYATTDIIGDIRQAHC	94.5	55.95	R5		MN788744
Modern	PG15_UG000650	A1	CTRPNNNTRKSIHIGPGQAFYATGEVIGDIRQAHC	85.3	7.7	R5		MN789890
Modern	PG14_UG000125	A1	CIRPNNNTRKSIHIGPGQAFYAINDVTGDIRQAYC	83	65.78	R5		MN789606
Modern	PG14_UG000599	A1	CTRPNNNTRKSVRIGPGQTFYATGDIIGNIRQAHC	87.5	20.84	R5		MN788774
Modern	PG14_UG000224	A1	CVRPGNNTRKSIHIGPGQAFYAANDIIGDIRKAHC	60.9	52.24	R5		MN789223
Modern	PG14_UG000275	A1	CTRPNNNTRRGIHIGPGRAFYATGEIIGDIRKAHC	22.6	7.87	R5		MN789840
Modern	PG14_UG000432	A1	CTRPNNNTRKSVRIGPGQTFYATGAIIGNIRQAYC	73.9	44.82	R5		MN788922
Modern	PG14_UG000418	A1	CTRPNNNTRKGVHIGPGRAFYTTGDIIGNIRQAHC	37.1	14.17	R5		MN789305
Modern	PG15_UG000911	A1	CTRPNNNTRKSIHIGPGQSFFATDIIGDIRQAHC	97.3	46.16	R5		MN789447
Modern	PG15_UG000912	A1	CTRLGNNTRTSIRIGPGQAFYATGAIIGEIRKAHC	51.2	76.81	R5		MN789838
Modern	PG15_UG000913	A1	CTRPNNNTRKSVHIGPGQAFYATDAIIGDIRQAYC	75.6	49.93	R5		MN789496
Modern	PG15_UG000914	A1	CVRPNNNTRKGIHIGPGQAFYAKDSIIGDIRQAHC	80.5	54.56	R5		MN789234
Modern	PG15_UG000918	A1	CTRPNNNTRKGVQIGPGQAWYATGDIIGNIRQAHC	95.2	39.7	R5		MN789105
Modern	PG15_UG000919	A1	CVRPNNNTRKSIRIGPGQAFYATGDIIGDIRQAHC	58.6	7.87	R5		MN789704
Modern	PG15_UG000922	A1	CTRPNNNTRKSINIGPGRAFYATGDIIGNIRQAHC	79.9	14.41	R5		MN789945
Modern	PG15_UG000927	A1	CTRPNNNTRKSVHIGPGQAFYATGDIIGDIRQAHC	95.2	4.52	R5		MN790149
Modern	PG15_UG000933	A1	CTRPDNNTRTSIRIGPGQAFYRTGDLIGNPRKAYC	6.8	73.05	R5		MN789526
Modern	PG15_UG000936	A1	CTRPNNNTRRSIHMGPGKAFFATDIIGDIRKASC	56.1	67.08	R5		MN789266
Modern	PG15_UG000984	A1	CTRPNNNTRTSVHIGPGRRFYTSNIIGDIRKAYC	46.5	66.73	R5		MN789373
Modern	PG15_UG000985	A1	CTRPSNNTRKGVHIGPGRAFYTTGDIIGNIRKAYC	21.4	39.29	R5		MN789329
Modern	PG15_UG001026	A1	CTRPGNNTRTSVRIGPGQTYFATGVVISDIRKAFC	23.4	89.13	R5		MN789744
Modern	PG15_UG001045	A1	CTRPNNNTRKRVPIGPAQTFYATDIIGDIRQAYC	11.4	75.46	R5		MN789714
Modern	PG15_UG001073	A1	CTRPSNNTRKSVRIGPGQAFFATGNIIGDIRQAHC	84.8	39.7	R5		MN789494
Modern	PG15_UG001077	A1	CIRPNNNTRKSVHIGPGQAFYATDIIGNIRQAHC	89.6	47.43	R5		MN790175
Modern	PG15_UG001099	A1	CSRPNNNTRKSVHIAPGQAFYATGDVIGDIRQAHC	98.9	44.3	R5		MN790189
Modern	PG15_UG001100	A1	CSRPNNNTRKSVSIGPGRTFYATGDIIGDIRQAHC	86.5	26.06	R5		MN789480
Modern	PG15_UG001108	A1	CTRPGNNTRRSVRIGPGQAFYATGDIIGDIRKAHC	23.4	21.36	R5		MN789612
Modern	PG15_UG001140	A1	CTRPSNNTRRSIRIGPGQAFYATGDIIGDIRQAHC	60.9	13.26	R5		MN789236
Modern	PG15_UG001151	A1	CTRPNNNTRTSVHIGPGQAFYAAGQIIGDIRYAYC	91.2	57.21	R5		MN789587
Modern	PG15_UG001159	A1	CTRPNNNTRQDVHIGPGKVFYTNKIVGNIRQAYC	3.2	74.69	X4		MN789619
Modern	PG15_UG001161	A1	CTRPNNNTRKSVRIGPGQTFYATGDIIGDIRQAYC	80.5	18.29	R5		MN789168
Modern	PG15_UG001164	A1	CTRPNNNTRKGVHIGPGQAFYAVGEIIGDIRQAHC	83	21.88	R5		MN789181
Modern	PG15_UG001170	A1	CLRPGNNTRKSITIGPGRAFYATDAIIGDIRKAYC	4.8	69.59	X4		MN789025
Modern	PG15_UG001171	A1	CIRPNNNTRKSVHIAPGRVFYATDAIIGNIREAHC	52.5	76.29	R5		MN789967
Modern	PG15_UG001192	A1	CTRPNNNTRRGVHIGPGQVFYTNNIVGNIRKAFC	24	75.46	R5		MN789176
Modern	PG15_UG001196	A1	CIRPNNNTRKSVHIGPGQAFYATXIIGNIRKAHC	44.8	71.91	R5		MN789765
Modern	PG15_UG001204	A1	CIRPNNNTRRGIGIGPGQTFYAADIIGNIRQAYC	16.9	71.17	R5		MN788849
Modern	PG16_UG000395	A1	CIRPNNNTRKSVHIGPGQAFYAIGDIIGKIRQAHC	95.8	45.83	R5		MN789733
Modern	PG16_UG000778	A1	CSRPNNNTRRGIHIGPGQAFYATGEIIGNIRQAYC	93.5	29.42	R5		MN788847
Modern	PG16_UG000834	A1	CTRPNNNTRTSVRIGPGQAFYGTNIIGDIRKAHC	14.4	59.1	R5		MN788854
Modern	PG15_UG000169	recomb	CTRPGNNTRTSIRXGPGQTFYTTGDIIGNIRRAHC	8.6	72.44	R5	A1	MN789703
Modern	PG15_UG000093	recomb	CIRPNNNTRKSVHLGPGQAFYATGAIIGDIRKAHC	64	38.22	R5	A1	MN789807
Modern	PG14_UG000687	recomb	CTRPNNNTRKGIHIGPGKAFYAASDIIGDIRQAHC	13.5	38.65	R5	A1	MN789786
Modern	PG15_UG000231	recomb	CTRPNNNTRRSVHIGPGQAFYATGEIIGDIRQAYC	90.9	13.72	R5	A1	MN789870
Modern	PG15_UG000250	recomb	CTRPNENQRRSIRXGPGQAFYATGDIIGDIRKAHC	17.1	65.3	R5	A1	MN789199
Modern	PG15_UG000625	recomb	CSRPNNNTRKGVHIGPGKALYTTGIIGDIRQAHC	27.5	52.24	R5	A1	MN789018
Modern	PG14_UG000201	recomb	CTRPNNNTRKSVRXGPGQAFYATGEIVGDIRQAYC	16.6	56.7	R5	A1	MN789175
Modern	PG14_UG000582	recomb	CTRPNNNTRKSVHIGPGQAFYATGDIIGDIRQAHC	95.2	4.52	R5	A1	MN789292
Modern	PG15_UG000588	recomb	CTRPNNNTRKSVRXGPGQAFYAGGIIGDIRHAYC	19.1	71.35	R5	A1	MN789476
Modern	PG14_UG000580	recomb	CTRPGNNTRKSVRXGPGQAFYGDIIGDIRKAHC	4.7	69.17	X4	A1	MN789009
Modern	PG15_UG000178	recomb	CSRPNNNTRKSVRXGPGQTFYATGEIIGNIRQAHC	66.9	62.8	R5	A1	MN790032
Modern	PG14_UG000153	recomb	CIRPNNNTRKSTWIGPGQVFYATGDIIGDIRQAYC	17	59.99	R5	A1	MN789512
Modern	PG14_UG000146	recomb	CTRHNNNRRQSVHIGPGQAFYATGAIIGDIRQANC	98.4	77.84	R5	A1	MN788929
Modern	PG15_UG000222	recomb	CTRPNNNTRKSIRXGPGQAFYATDKIIGDIRQAHC	2.9	67.42	X4	A1	MN789149
Modern	PG14_UG000284	recomb	CIRPNNNTRKSVRIGPGQAFYATGEIIGDIRQAHC	37.2	16.55	R5	A1	MN788920
Modern	PG14_UG000039	recomb	CTRPNNNTRTSTRIGPGQAFYAIGTVIGDIRKANC	4.7	74.92	X4	A1	MN790065
Modern	PG14_UG000106	recomb	CTRPDNNTRKSIHXGPGQAFYAGEVTGNIRQAYC	55.7	77.25	R5	A1	MN789069
Modern	PG14_UG000564	recomb	CSRPSNNTRRGVHIGPGQAFYATGEVIGDIRQAHC	92.6	33.64	R5	A1	MN789530
Modern	PG15_UG000067	recomb	CIRPNNNTRESIRXGPGQAFYAKDIIGDIRQAYC	25.6	77.47	R5	A1	MN788940
Modern	PG14_UG000265	recomb	CTRPNNNTRKSIRXGPGQAFYAAGDIIGNIRQAHC	19.5	56.7	R5	A1	MN789963
Modern	PG14_UG000276	recomb	CSRPSNNTRKSVHXGPGRAFYATGDIIGDIRQAHC	46.8	55.06	R5	A1	MN789079
Modern	PG14_UG000585	recomb	CTRPNNNTRKSVHIGPGQAFYATGEIIGNIRKAYC	82.4	27.88	R5	A1	MN790108
Modern	PG14_UG000588	recomb	CTRPNNNTRKRIPIGPAQTFYATDIIGDIRQAHC	12.1	71.63	R5	A1	MN789923
Modern	PG14_UG000285	recomb	CTRPNNNTRRSIHXGPGKVFYATDIIGDIRKAHC	7.8	69.07	R5	A1	MN789558
Modern	PG14_UG000422	recomb	CTRPNNNTRKSVHXGPGQAFYTNDIIGDIRQAHC	46.5	69.69	R5	A1	MN788784
Modern	PG15_UG000274	recomb	CTRPSNNTRQSIRIGPGQAFYGMGDIIGDPRKAHC	22.6	68.53	R5	A1	MN789768
Modern	PG14_UG000208	recomb	CIRPNHNTRTSVHIGPGQAFYGRGDIIGDIRKAHC	9.6	57.33	R5	A1	MN788864
Modern	PG15_UG000124	recomb	CTRPGNNTRTSVRIGPGQTFYTNNIIGDIRKAHC	29.2	70.69	R5	A1	MN788933
Modern	PG15_UG000112	recomb	CTRPNNNTRTSIHXGPGQSFYARGDIIGDIRQAHC	32.4	62.8	R5	A1	MN789358
Modern	PG15_UG000410	recomb	CIRPNNNTRRSTRIGPGQAFFEAGDIIGDIRQAHC	6.9	58.22	R5	A1	MN788873
Modern	PG14_UG000492	recomb	CTRPNNNTRKSIRXGPGQAFYATGEIIGNIRQAHC	21	53.79	R5	A1	MN789261
Modern	PG15_UG000336	recomb	CTRPNNNTRRSIHIGPGRAFYATGDIIGDIRQAYC	50.6	5.01	R5	A1	MN789366
Modern	PG14_UG000572	recomb	CIRPNNNTRRSLHIGPGQAFYATGDIIGDIRRAHC	7.8	19.3	R5	A1	MN790013
Modern	PG14_UG000033	recomb	CSRPGNNTRRSVRIGPGQTFYATGDIIGDIRQAHC	84.6	30.94	R5	A1	MN790050
Modern	PG15_UG000146	recomb	CTRPNNNTRTSVRIGPGQAFYATGDIIGEIKQASC	97.8	59.23	R5	A1	MN789495
Modern	PG14_UG000103	recomb	CTRPSNNTRKSIHXGPGQAFFATERITGNTRKAYC	4.4	93.57	X4	A1	MN789341
Modern	PG14_UG000254	recomb	CTRPNNNTRQSVRXGPGQVFYTNRIIGDIRQAYC	2.6	83.92	X4	A1	MN788762
Modern	PG14_UG000424	recomb	CTRPNNNIRRSVRIGPGQTFFATGDIIGNIREASC	76.5	69.48	R5	A1	MN789621
Modern	PG15_UG000387	recomb	CTRPNNNTRKSIPIGPGRAFYATDAIIGDIRQAHC	56.1	51.44	R5	A1	MN789281
Modern	PG14_UG000199	recomb	CIRTGNNTRKGIHXGPGQAFFATGDIIGDIRKAHC	77.2	82.03	R5	A1	MN789052
Modern	PG14_UG000565	recomb	CSRPSNNTRRGVHIGPGQAFYATGEVIGDIRQAHC	92.6	33.64	R5	A1	MN790059
Modern	PG14_UG000329	recomb	CTRPNNNTRRSTRXGPGQAFFATGDIIGDIRQAHC	9	67.19	R5	A1	MN789066
Modern	PG14_UG000086	recomb	CIRPNNNTRKSVRIGPGQSFYATGDIIGDIRQAHC	58.6	18.29	R5	A1	MN789650
Modern	PG14_UG000495	recomb	CTRPSNNTRKSVHXGPGQAFYATGDIIGDIRKAHC	75.3	56.32	R5	A1	MN789246
Modern	PG14_UG000511	recomb	CTRPNNNTRKSIRXGPGQSFYATGEIIGDIRQAHC	24	51.71	R5	A1	MN789153
Modern	PG14_UG000651	recomb	CTRPNGNTRTSVHIGPGQAFYATGDITGDIRKAYC	96.2	58.22	R5	A1	MN789119
Modern	PG15_UG000629	recomb	CTRPNNNTRKSIRXGPGQAFYAGDIIGNPRQAHC	11.5	75.31	R5	A1	MN790052
Modern	PG14_UG000406	recomb	CTRPSNNTRKSVHIGPGQAFYATGAIIGDIRQASC	95.2	55.44	R5	A1	MN788996
Modern	PG15_UG000096	recomb	CTRPSNNTRKGIHIGPGRAFYATDTITGNIRQAYC	17	70.69	R5	A1	MN790072
Modern	PG14_UG000679	recomb	CTRPNNNTRKSVHXGPGQAFYATGSIIGKIRQAYC	85.9	69.48	R5	A1	MN789374
Modern	PG15_UG000209	recomb	CTRPNNNTRTSVRIGPGQAFYATGDIIGNIRQAYC	61.4	34.83	R5	A1	MN789278
Modern	PG14_UG000403	recomb	CIRPNNNTRRSLHIGPGQAFYATGDIIGDIRLAHC	46	38.22	R5	A1	MN789782
Modern	PG14_UG000173	recomb	CTRPNNNTRTSVPLGPGQVLYATGRIIGDIKQAHC	94.4	73.39	R5	A1	MN789370
Modern	PG14_UG000518	recomb	CTRPHNNTRKGVHXGPGQVFYATGGIIGDIRRAYC	9	74.69	R5	A1	MN789560
Modern	PG15_UG000205	recomb	CTRPGNNTRKSIHIQPGQAFYATGAVIGDTRQAHC	77.2	72.96	R5	A1	MN789422
Modern	PG14_UG000130	recomb	CMRPNNNTIEGIHIGPGQAWYARGAVSGDIRQAHC	6.3	86.23	R5	A1	MN788832
Modern	PG15_UG000284	recomb	CTRPNNNTRQGVHXGPGQAFYAGDIIGNIRQAHC	95.5	64.81	R5	A1	MN788766
Modern	PG14_UG000180	recomb	CTRPHNNTRKGVHXGPGQAFYATGEVVGNIRQAHC	71.5	67.53	R5	A1	MN789273
Modern	PG15_UG000691	recomb	CIRPNNNTRKSIPXGPGQAFYTTGDIIGDIRQAHC	89.1	61.14	R5	A1	MN789888
Modern	PG15_UG000670	recomb	CIRPGNNTRTSIRXGPGQAFFGTGEIIGDIRKAHC	7.9	77.84	R5	A1	MN789556
Modern	PG15_UG000322	recomb	CLRPNNNTRKSIRXGPGQSFYAGGIIGDIRQAYC	8.1	74.37	R5	A1	MN789014
Modern	PG14_UG000556	recomb	CTRPNNNTIKSIHXGPGRAFYAGDVIGNIRQAHC	19.5	75.92	R5	A1	MN789463
Modern	PG14_UG000411	recomb	CIRPNNNTRESVRXGPGQAFYATGDIIGNIRQAHC	70.2	63.31	R5	A1	MN788824
Modern	PG14_UG000347	recomb	CIRPNNNTRQSIHIGPGQAFYATGGIIGDIRQAHC	97.1	33.4	R5	A1	MN789110
Modern	PG14_UG000468	recomb	CTRPNNNTRKSIRIGPGQAFYATGGVIGNIRQAHC	26.2	33.16	R5	A1	MN789804
Modern	PG14_UG000116	recomb	CTRPNNNTRKSIHXGPGKAFYTTEVIGKIRAASC	25.6	88.98	R5	A1	MN789546
Modern	PG14_UG000217	recomb	CTRPNNNIRRGVHXGPGQAFYAGDIIGDIRQAQC	13.7	75.69	R5	A1	MN789857
Modern	PG14_UG000573	recomb	CIRPNNNTRKSVPXGPGQAFYATGDIIGNIRQAHC	96.4	66.14	R5	A1	MN789869
Modern	PG15_UG000693	recomb	CIRPNNNTRKSVHIGPGQAFYATGDIIGDIRQAHC	93.8	10.49	R5	A1	MN789428
Modern	PG14_UG000545	recomb	CIRPNNNTRRSVRXGPGQTFYATGDIIGDIRKAYC	35.6	63.81	R5	A1	MN790034
Modern	PG15_UG000321	recomb	CTRLNNNTRRSIHIGPGQAFYATGDIIGDIRQAHC	98.9	48.78	R5	A1	MN788890
Modern	PG14_UG000603	recomb	CTRPSNNTRQSIHXGPGQAFYTTGAIIGDIRQAHC	90.3	67.19	R5	A1	MN789326
Modern	PG15_UG000049	recomb	CTRPNNNTRQSVHIGPGQAFYATGDIVGNIRRAHC	93.6	28.65	R5	A1	MN789897
Modern	PG14_UG000605	recomb	CIRPNNNTRKSVHXGPGRAFYATGDIIGNIRQAHC	31.7	55.19	R5	A1	MN789777
Modern	PG15_UG000043	recomb	CTRPNNNTRRSVHIGPGQAFYATGGIIGDIRQAHC	89.7	20.33	R5	A1	MN790004
Modern	PG14_UG000294	recomb	CTRPNNNTRKSVHIGPGQAIYTTGEIIGDIRQAHC	42.7	40.72	R5	A1	MN788865
Modern	PG14_UG000134	recomb	CTRLGNNTRTSMRIGPGQTFYRMGDVIGDIRKAHC	15	83.3	R5	A1	MN789237
Modern	PG14_UG000560	recomb	CTRPNNNTRKSVRXGPGAAFYAYGDIIGDIKQAYC	52.6	74.76	R5	A1	MN789142
Modern	PG14_UG000600	recomb	CTRPGNNTRKSVRXGPGQTFYAGDIIGDIRKAHC	20.2	67.87	R5	A1	MN789995
Modern	PG14_UG000521	recomb	CTRPGNNTRKSIHIGPGRAFYATGEIIGDIRQAHC	28.1	11.1	R5	A1	MN789290
Modern	PG14_UG000315	recomb	CTRPSNNTRQSIRIGPGQAFYGMGDIIGDPRKAHC	22.6	68.53	R5	A1	MN788930
Modern	PG14_UG000158	recomb	CIRPNNNTRKGIHXGPGRVFYATDAIIGDIREAHC	7.8	77.32	R5	A1	MN789021
Modern	PG14_UG000017	recomb	CTRPNNNTRQSVXVGPGQVFYTDIIGDIRKAYC	6.1	82.88	R5	A1	MN789536
Modern	PG15_UG000616	recomb	CTRPYNNTRTSIRIGPGQAFHATGAIIGNIRQAHC	5.8	72.44	R5	A1	MN789646
Modern	PG14_UG000529	recomb	CTRPNNNTRKSVHXGPGKALYTTDVIGDIRQAHC	21.7	76.96	R5	A1	MN788857
Modern	PG14_UG000202	recomb	CTRPNNNTRTSVHIGPGQAFYATGGIIGDIRQAHC	91	34.12	R5	A1	MN789538
Modern	PG14_UG000313	recomb	CSRPNNNTRKSVRXGPGQAFWATGGIIGNIRQAHC	17.8	74.53	R5	A1	MN790133
Modern	PG15_UG000910	recomb	CTRPSNNTRKSITMGPGKAFYATGAIIGDIREAYC	49.7	54.81	R5	A1	MN789577
Modern	PG15_UG000920	recomb	CVRPNNNTRKSIHIGPGQAFYATGDIIGDIRQAHC	96.1	6.57	R5	A1	MN788945
Modern	PG15_UG000921	recomb	CTRPNNNTRNSVHIGPGQAFYAGNIIGDIRQAHC	98.4	35.3	R5	A1	MN789746
Modern	PG15_UG000928	recomb	CTRPGNNTRKSIRIGPGQSFYATGDIVGDIRQAHC	44.6	22.66	R5	A1	MN789379
Modern	PG15_UG000930	recomb	CTRPNNNTRKGIHIGPGQSFYATDAIIGDIRRAHC	28.9	51.71	R5	A1	MN789332
Modern	PG15_UG000934	recomb	CIRPGNNTRQSVRIGPGQAFFATGDIIGDIRQAYC	87.5	50.21	R5	A1	MN789929
Modern	PG15_UG000959	recomb	CTRPNNNTRKDIHMGPGRAFHAIGDISGDIRKAYC	6	71.54	R5	A1	MN789015
Modern	PG15_UG000965	recomb	CTRPNNNTRKSIHVGPGQAFYAMGDIIGDIRRAHC	20.9	23.97	R5	A1	MN789866
Modern	PG15_UG000977	recomb	CIRPNNNTIKSIRIGPGQSFHGTGKIIGDIRQAHC	3.1	76.07	X4	A1	MN788957
Modern	PG15_UG000990	recomb	CIRPNNNTRKSTHIGPGQALYTTDIIGNIRQAHC	42.3	72.96	R5	A1	MN790123
Modern	PG15_UG000993	recomb	CIRPNNNTRKSIHIGPGQAFYATDIIGDIRQAYC	82.7	43.22	R5	A1	MN789108
Modern	PG15_UG001021	recomb	CTRPSNNTRTSIRIGPGQTFYATGEIIGNIRQAHC	89.1	46.32	R5	A1	MN788809
Modern	PG15_UG001023	recomb	CTRPNNNTRKGVRIGPGQAFFTTDIIGXRQAYC	41.3	84.26	R5	A1	MN789378
Modern	PG15_UG001055	recomb	CIRPNNNTRKSIPIGPGRAFYATGDIIGNIRRAHC	38.8	35.76	R5	A1	MN788893
Modern	PG15_UG001067	recomb	CTRPGNNTRRSITIGPGRAFYTGEIIGDIRQAHC	9.6	37.78	R5	A1	MN788954
Modern	PG15_UG001071	recomb	CIRPNNNTRTSTHIGPGQSLYTTGDIIGDIRQAHC	74.4	64.18	R5	A1	MN790058
Modern	PG15_UG001096	recomb	CIRPYNNTRKSVRIGPGQTFYATGEIIGNIRQAHC	23.9	54.18	R5	A1	MN788960
Modern	PG15_UG001107	recomb	CTRPNNNTRKGVHIGPGQAFYATGDIIGNIRQAHC	94.8	14.17	R5	A1	MN789809
Modern	PG15_UG001119	recomb	CTRPNNNTRKSIRIGPGQSFHATGEIIGDPRQAFC	7.4	72.7	R5	A1	MN789356
Modern	PG15_UG001147	recomb	CTRPGNNTRKRISIGPGQAFYTTGTIGDIRQAHC	1.7	62.67	X4	A1	MN788776
Modern	PG15_UG001148	recomb	CTRPNNNTRKGIHIGPGQAFYATGQIIGDIRQAYC	82.4	19.3	R5	A1	MN788941
Modern	PG15_UG001168	recomb	CTRPNNNTRQSVRIGPGQSFYATGDIIGDIRQAHC	92.6	17.04	R5	A1	MN788841
Modern	PG15_UG001173	recomb	CSRPYENIRRSIHIQPGRAFFATGEVTGDIRKASC	9	93.27	R5	A1	MN789387
Modern	PG15_UG001183	recomb	CTRPNNNTRKSVHIGPGAAFYATGDIIGNIRQAHC	95.8	24.75	R5	A1	MN789459
Modern	PG15_UG001230	recomb	CIRPNNNTRRGINIGPGRAFYARENIIGDIRKAYC	2.8	65.9	X4	A1	MN789276
Modern	PG16_UG000281	recomb	CTRPNNNTSRGIRIGPGQAFYATGRIIGDIRQAHC	12	46.32	R5	A1	MN788827
Modern	PG16_UG000403	recomb	CTRPNNNTRKSVRIGPGQTFYATGDIIGNIRHAFC	89.3	47.12	R5	A1	MN789763
Modern	PG16_UG000421	recomb	CTRPNNNTRKSVHIGPGKAFYATGDIIGDIRQAHC	63.8	4.76	R5	A1	MN789880
Modern	PG14_UG000081	recomb	CVRPNNNTRRSMRXGPGQTFYTEVIGDIRQAYC	3.7	86.86	X4	D	MN789423
Modern	PG15_UG000288	recomb	CVRPNNNTRKSIHMGPGRSYYAYNNIIGDIRQAHC	33.2	65.17	R5	D	MN789625
Modern	PG14_UG000317	recomb	CTRPNNNTRKSIRIGPGQTFYTTDVIGNIRQASC	49.7	67.53	R5	D	MN788785
Modern	PG14_UG000559	recomb	CTRPYNNTKESIHXGPGRAFYTSNIIGDIRQAHC	17.5	84.26	R5	D	MN789147
Modern	PG14_UG000612	recomb	CTRPNNNTIEGVHXGPGQAFFAGKVSGDIRQAHC	58.7	92.4	R5	D	MN789769
Modern	PG14_UG000212	recomb	CTRPYNNTRKGVHXGPGQAFYTRITGNIRQAYC	1.7	92.98	X4	D	MN789860
Modern	PG15_UG000056	recomb	CVRPNNNTRKSVHXGPGQAFYATGDIIGNIREAHC	96.2	58.85	R5	D	MN789889
Modern	PG15_UG000170	recomb	CVRPNNNTRKSVHXGPGQAFYATGDIIGDIREAHC	95.5	53.79	R5	D	MN789233
Modern	PG14_UG000244	recomb	CVRPNNNTRTSVHXGPGQAFYTTGSIIGDIRKAYC	60.5	72.7	R5	D	MN788983
Modern	PG14_UG000032	recomb	CTRPYNNKRQGVHIGPGRAYYTSDIVGDIRQAYC	2.6	76.07	X4	D	MN789833
Modern	PG14_UG000155	recomb	CTRPNNNTIQSIPIGPGRAIYAAGKIVGDIRQAHC	13.8	78.64	R5	D	MN789668
Modern	PG14_UG000338	recomb	CTRPYNNTRRSEHMGPGKAYFTGKIIGDIRQAHC	1.7	78.42	X4	D	MN789419
Modern	PG15_UG000090	recomb	CTRPGNNTRQGIHXGPGQAVYTHGIIGDIRQAHC	5.3	85	R5	D	MN789511
Modern	PG14_UG000014	recomb	CTRPGNNTRKSIHXGPGQAFYARDSIIGDIRQAHC	7.4	77.03	R5	D	MN789139
Modern	PG14_UG000555	recomb	CTRPHNNTRKGVHXGPGRVFYTTTNVIGDIRQAHC	5	79.94	R5	D	MN789192
Modern	PG15_UG000339	recomb	CTRPYKNTRKNIHMGPGRAFFAQRIIGDLRQAHC	1.7	82.32	X4	D	MN789113
Modern	PG14_UG000193	recomb	CTRPNNNTRKSIGIGPGRAFYATGDVIGNIRQAYC	4.1	37.12	X4	D	MN789874
Modern	PG15_UG000101	recomb	CTRFNNNKRQSIHXGPGQAIYAQTIIGNIRQAEC	15.4	95.76	R5	D	MN790037
Modern	PG15_UG000217	recomb	CIRPNNNTRTGVHXGPGQTFYATGEIIGDIRQAHC	93.5	66.96	R5	D	MN789854
Modern	PG14_UG000246	recomb	CTRPNNNTRKSVHXGPGQAIYTTGSIIGDIRQAYC	23	74.69	R5	D	MN790091
Modern	PG14_UG000308	recomb	CTRPNNNTRKSIHXGPGQALYTTQIIGNIRQAYC	64.1	82.88	R5	D	MN789581
Modern	PG14_UG000025	recomb	CTRPNNNTRKSIRXGPGQAFYTTGEVIGNIRQAHC	9.2	58.22	R5	D	MN788991
Modern	PG15_UG000047	recomb	CTRPNNNTRQGTHXGPGQALYTTRVIGDIRQAHC	4.6	89.97	X4	D	MN788897
Modern	PG14_UG000493	recomb	CTRPYNNTRRRTHXGPGQAFYTGDVIGDIRQAHC	0.4	80.23	X4	D	MN789257
Modern	PG14_UG000233	recomb	CTRPNNNTRKSVHIAPGRAFYATGNIIGDIRQAHC	86.5	40.12	R5	D	MN790107
Modern	PG14_UG000023	recomb	CTRPYNNTRKGEHMGPGRAFFTSNIVGNIRQAYC	4.8	87.81	X4	D	MN788835
Modern	PG14_UG000243	recomb	CTRPNNNTRKSVRXGPGQAFYATGDIIGNIRQAHC	31.6	53.41	R5	D	MN790197
Modern	PG14_UG000227	recomb	CIRPNNNTRQSTHXGPGRALYTNKIIGDIRKAGC	2.1	94.73	X4	D	MN789286
Modern	PG14_UG000015	recomb	CTRPGNNTRKGIHXGPGQTFYATERIIGNIRQAYC	4.8	83.16	X4	D	MN789297
Modern	PG14_UG000319	recomb	CTRPNNNTRKSIRFGPGQAFFTTDVIGNIRQAHC	33.9	61.65	R5	D	MN788808
Modern	PG14_UG000601	recomb	CTRPSNNTRKGVHXGPGRVFYTQQIVGDIRQAHC	6.8	82.95	R5	D	MN789205
Modern	PG14_UG000029	recomb	CTRLNNNTRQSVRXGPGQAFYATGDIIGNIRLAHC	95.5	86.23	R5	D	MN789151
Modern	PG15_UG000234	recomb	CKRPNNNTRQSTPXGPGQALYTTKVIGDIRQAFC	5	94.47	R5	D	MN789759
Modern	PG14_UG000392	recomb	CTRPYSNTRQGIHXGPGRAYYTKIVGDIRQASC	1.8	94.48	X4	D	MN789993
Modern	PG14_UG000105	recomb	CIRPNNNTRQGIHIGPGQTFYATGDIIGNIRRAHC	97	40.12	R5	D	MN790089
Modern	PG15_UG000193	recomb	CTRPNNNTRKSIHXGPGQAFYTSSKVIGNIRQAHC	4.6	75.54	X4	D	MN790043
Modern	PG14_UG000466	recomb	CTRPYENKRQGTHXGPGRALFTEIVGDIRKAYC	1.7	95.69	X4	D	MN789128
Modern	PG14_UG000498	recomb	CTRPYNNTRQSIHXGPGQALYTNKIIGDIRQAHC	8.5	90.34	R5	D	MN789539
Modern	PG14_UG000513	recomb	CIRPYNNTRKGIHIGPGRAYYTDNIVGDIRQAHC	3.1	73.97	X4	D	MN790074
Modern	PG14_UG000575	recomb	CIRPYNNTRQDTHXGPGRALYTTRVIGDIRQAHC	1.1	94	X4	D	MN790054
Modern	PG15_UG000232	recomb	CTRPNNNTRTSVRXGPGQSIYATGDIIGDIRQAHC	15.4	73.22	R5	D	MN789390
Modern	PG15_UG000637	recomb	CTRPYNNTRKSIHXGPGRAFYTNQIKGNIRQAHC	1.9	90.81	X4	D	MN790068
Modern	PG14_UG000664	recomb	CIRPYNNTRQSVHXGPGKTFFTGKIIGDIRKAHC	4.7	85.78	X4	D	MN789408
Modern	PG14_UG000290	recomb	CTRPNNNTRQSIRXGPGQSFYKIIGDIRKAYC	2.6	84.53	X4	D	MN789174
Modern	PG14_UG000301	recomb	CTRPANNTRKGIRIGPGQTYFATGDIIGDIRKAHC	42.8	52.63	R5	D	MN789902
Modern	PG14_UG000165	recomb	CTRPSNNTRKGVPXGPGRAWFQITGDIRQAHC	17	93.92	R5	D	MN789488
Modern	PG14_UG000087	recomb	CTRPNNNTRTSIRXGPGQSFYADIIGDIRQAHC	6.3	81.17	R5	D	MN789508
Modern	PG15_UG000680	recomb	CTRPFNNTRQSIHMGPGRAFYTTTKVIGDIRQAHC	2.9	73.05	X4	D	MN788963
Modern	PG14_UG000062	recomb	CTRPYNNTRQGTHXGPGGAIYTTKIVGDIRQAHC	1.2	94.48	X4	D	MN789753
Modern	PG14_UG000648	recomb	CIRPYNNTKGTHXGPGQTLFTTKIIGDIRQAHC	4.8	95.36	X4	D	MN789439
Modern	PG14_UG000431	recomb	CTRPNNNTRTSIRIGPGQTFYATGDVIGDIRQAHC	81.3	26.06	R5	D	MN789919
Modern	PG15_UG000360	recomb	CTRPYNNTRESIHMGPGRAFFTRDIIGDIRQAHC	5	72.53	R5	D	MN789937
Modern	PG14_UG000567	recomb	CSRPNNNTRKSVPXGPGQALYATGAITGDIRQAYC	99.2	86.42	R5	D	MN788924
Modern	PG15_UG000916	recomb	CTRPYNYTRQGVHMGPGRALFTGRITGDIRQAHC	2.6	90.11	X4	D	MN789277
Modern	PG15_UG000917	recomb	CTRPYNNTRKGEHIGPGRAYFTTKIVGDIRQAYC	1.7	85.98	X4	D	MN789525
Modern	PG15_UG000935	recomb	CTRPYNNTRQGTHIGPGRAFFTTQIIGDIRQAHC	4.4	77.98	X4	D	MN790087
Modern	PG15_UG000937	recomb	CTRPNNNTRKSIRIGPGQALYTTEIIGDIRQAHC	32.9	55.32	R5	D	MN790161
Modern	PG15_UG001007	recomb	CTRPSNNTRKGIHIGPGSAYFTTNIVGDIRKAYC	17.1	75.31	R5	D	MN789271
Modern	PG15_UG001024	recomb	CIRPNNNTRKSITIGPGRAFYGTDVIGDIRKAHC	6.4	57.33	R5	D	MN789221
Modern	PG15_UG001041	recomb	CARPHNNTRXSIHMGPGRAFFATTSIIGNIRQAHC	41.3	82.67	R5	D	MN789502
Modern	PG15_UG001115	recomb	CTRPYNNTRKGTHIGPGRALFTTQVIGEIRQAHC	3.8	87.58	X4	D	MN789609
Modern	PG14_UG000253	recomb	CTRPNNNTRRSVRIGPGQTFYATGEIIGDIRQAHC	79.8	16.07	R5	others not clearly A or D	MN789936
Modern	PG14_UG000389	recomb	CVRPSNNRRKSVQLGPGRAIYTTGEITGDIRKAYC	4.8	79.07	X4	others not clearly A or D	MN790057
Modern	PG15_UG000343	recomb	CIRPNNNTRRGEHIGPGRVFYATDIIGNIRQAHC	7.8	70.2	R5	others not clearly A or D	MN789878
Modern	PG15_UG000596	recomb	CTRPGNNTRESIRIGPGQTFYATGGIIGDIRQAHC	87.1	46.32	R5	others not clearly A or D	MN789939
Modern	PG15_UG000309	recomb	CTRFNNNTRKSIRXGPGQSFYATGQIIGDIRQAQC	39.3	87.98	R5	others not clearly A or D	MN789873
Modern	PG14_UG000235	recomb	CIRPNNNTRKSVRXGPGQTFYATGAIIGNIRQAYC	41.3	73.39	R5	others not clearly A or D	MN789217
Modern	PG15_UG000263	recomb	CTRPNNNTRESIHXGPGQAFYAKDIIGDIRKAYC	73.1	75.54	R5	others not clearly A or D	MN789424
Modern	PG15_UG000601	recomb	CTRPNNNTRKSIHXGPGRAFYATDEIIGDIRQANC	19.4	72.09	R5	others not clearly A or D	MN788880
Modern	PG14_UG000008	recomb	CTRPNNNTRTSVRIGPGQAFYTSDIIGDIRKAYC	15.4	57.46	R5	others not clearly A or D	MN788787
Modern	PG15_UG000710	recomb	CTRPNNNTRKSVRIGPGQTFYATGEIIGDIRQAHC	77.2	15.35	R5	others not clearly A or D	MN789711
Modern	PG14_UG000547	recomb	CIRPNNNTRTSIRIGPGQTFYATGDIIGDIRQAHC	85.8	30.69	R5	others not clearly A or D	MN790095
Modern	PG14_UG000111	recomb	CTRPANNTRKSVRIGPGQLFFPTGAIIGDIRQAHC	18.3	64.81	R5	others not clearly A or D	MN789877
Modern	PG14_UG000030	recomb	CARPSNNTRKSVXVGPGQVFYAGDITGDIRQAYC	15.4	77.03	R5	others not clearly A or D	MN789073
Modern	PG14_UG000543	recomb	CTRPNNNTRESVRIGPGQTFYATGDIIGDIRQAYC	96.4	28.91	R5	others not clearly A or D	MN788793
Modern	PG14_UG000562	recomb	CTRPNNNTRKSIRXGPGQAFYTTGDIIGDIREAHC	24.6	51.04	R5	others not clearly A or D	MN789265
Modern	PG15_UG000758	recomb	CIRPNNNTRKGVHIGPGRAFYAADAIIGDIRQAHC	13	55.82	R5	others not clearly A or D	MN789178
Modern	PG14_UG000402	recomb	CSRPNNNTRKSVRIGPGQAFYATGEVVGDIRQAFC	23.4	43.03	R5	others not clearly A or D	MN789328
Modern	PG15_UG000351	recomb	CTRPGNNTRKSIRIGPGQTFYARGDIIGNIRQAHC	14.3	42.85	R5	others not clearly A or D	MN790166
Modern	PG15_UG000738	recomb	CSRPSNNTRKSVHIGPGSAFYATGDIIGDIRKAHC	64.7	35.99	R5	others not clearly A or D	MN789977
Modern	PG15_UG000304	recomb	CIRPGNNTRKSIHIGPGQTFYGTGDIIGDIRQAHC	90.9	38	R5	others not clearly A or D	MN790027
Modern	PG14_UG000132	recomb	CIRPNNNTITSIRXGPGQSFHATGQIIGNIRQAHC	14.7	91.28	R5	others not clearly A or D	MN789279
Modern	PG14_UG000031	recomb	CTRPNNNTIKGVHXGPGRAFYARDQIIGDIRQAFC	2.4	90.25	X4	others not clearly A or D	MN789407
Modern	PG14_UG000298	recomb	CTRPGNNTRESIRIGPGQTIYATGAIIGDPRQAHC	32.7	78.13	R5	others not clearly A or D	MN788972
Modern	PG14_UG000279	recomb	CIRPNNNTRTSTHIGPGQSLYTTGDIIGNIRQAYC	75	71.91	R5	others not clearly A or D	MN789384
Modern	PG15_UG000225	recomb	CTRPNNNTRKGVHLGPGQTFFATGEVIGNIRQAYC	98	52.11	R5	others not clearly A or D	MN789415
Modern	PG14_UG000157	recomb	CTRPNNNTRRSVRIGPGQTFYATGEVIGNIRQAHC	76.9	31.44	R5	others not clearly A or D	MN789825
Modern	PG14_UG000140	recomb	CTRPNNNTRTSIHXGPGKAFYTTEVIGDIRQASC	10.8	83.02	R5	others not clearly A or D	MN789998
Modern	PG14_UG000287	recomb	CTRPNNKTRRGIHIGPGQAFFATGDIIGDIRQAHC	24.2	33.4	R5	others not clearly A or D	MN788801
Modern	PG15_UG000237	recomb	CTRPNNNTRTSIRIGPGQTFYATGEIIGDIREAYC	89.1	38.44	R5	others not clearly A or D	MN789778
Modern	PG14_UG000141	recomb	CTRPNNNTRQGIGIGPGQTFYAAGKIIGDIRQAHC	9	53.28	R5	others not clearly A or D	MN789386
Modern	PG15_UG000626	recomb	CIRPNDNTRRSVPXGPGQAWFATGDITGDIRQAYC	97	86.61	R5	others not clearly A or D	MN789848
Modern	PG14_UG000168	recomb	CTRVGNNTRKSIRFGPGQAFYGTGDIIGDIRQAHC	24.7	67.76	R5	others not clearly A or D	MN789255
Modern	PG14_UG000554	recomb	CTRPNNNTRKSVHXGPGQAFYATGDIIGEIKQAYC	98.9	62.67	R5	others not clearly A or D	MN789861
Modern	PG15_UG000606	recomb	CTRPGNNTRKSIRIGPGQTFFATGDIIGNIRKAQC	82.9	60.89	R5	others not clearly A or D	MN790145
Modern	PG15_UG000660	recomb	CTRPNNNTRKGIHIGPGQTFFGTDIIGDIRQAYC	95.5	58.85	R5	others not clearly A or D	MN789359
Modern	PG15_UG000649	recomb	CIRPGNNTRKSIRXGPGQAFYATGDIIGDIRKAHC	8.5	60.12	R5	others not clearly A or D	MN790111
Modern	PG14_UG000064	recomb	CIRPNNNTRRSIGIGPGQTIYATGQIIGDIRQAYC	9	66.73	R5	others not clearly A or D	MN789675
Modern	PG14_UG000571	recomb	CIRPNNNTRKSVRXGPGQAFYAMGDIIGDIRKAYC	8.5	67.53	R5	others not clearly A or D	MN788975
Modern	PG14_UG000322	recomb	CTRPGNNTRKSVRXGPGQTFYADIIGDIRQAHC	6.6	82.46	R5	others not clearly A or D	MN789756
Modern	PG15_UG000186	recomb	CTRPNNNTRKSVHXGPGRAFYADGIIGNIRQAHC	7.1	66.49	R5	others not clearly A or D	MN789815
Modern	PG14_UG000216	recomb	CTRPNNNTRKSIRIGPGQTFYATGEIIGPIRQAYC	78.8	45.99	R5	others not clearly A or D	MN789914
Modern	PG15_UG000633	recomb	CARPNNNTRESIRXGPGQTFYATGDVTGDIRRAHC	15.4	74.61	R5	others not clearly A or D	MN789659
Modern	PG14_UG000506	recomb	CIRPNNNTIRSVRXGPGQAFYTTGDIIGDIRKAYC	8.5	78.2	R5	others not clearly A or D	MN789245
Modern	PG14_UG000110	recomb	CTRPGNNTRKSTSIGPGQVFYRTGDIIGDIRQAYC	5	64.18	R5	others not clearly A or D	MN789074
Modern	PG15_UG000704	recomb	CTRPGNNTRKRMTLGPGRVFYTTGEIIGDIRQAHC	0.5	55.69	X4	others not clearly A or D	MN789720
Modern	PG14_UG000663	recomb	CTRPNNNTRKSIRIGPGQTFFATGNIIGDIRKAYC	84.9	42.28	R5	others not clearly A or D	MN789191
Modern	PG14_UG000091	recomb	CTRPGNNTRQSIRIGPGQAFYATGAIIGDIRKAYC	36.5	47.43	R5	others not clearly A or D	MN789388
Modern	PG14_UG000642	recomb	CTRPNNNTRXRVXGGPGQTFYAGAIIGDIRQAHC	2.5	90.81	X4	others not clearly A or D	MN788768
Modern	PG14_UG000587	recomb	CIRPHNNTRRSMRIGPGQTFYATGDIIGDIRQAHC	68.3	38.86	R5	others not clearly A or D	MN789383
Modern	PG15_UG001178	recomb	CTRPNNNTRRSIHLGPGQTWYPTGEITGPIKRAYC	84.9	78.27	R5	others not clearly A or D	MN788916
Modern	PG16_UG000381	recomb	CTRPNNNTRKSVRIGPGQAFYATGDIIGNIRQAHC	57	13.04	R5	others not clearly A or D	MN789867
Modern	PG15_UG001081	recomb	CSRPNNNTRKGVHIGPGQTWYARDDIIGDIRQAHC	48.4	61.65	R5	others not clearly A or D	MN789847
Modern	PG15_UG001118	recomb	CTRPNNNTRKSLHMGPGRAFFGTDVIGNIRQAFC	3.5	71.91	X4	others not clearly A or D	MN790096
Modern	PG15_UG001163	recomb	CTRPNNNTRQSVRIGPGQAFYAADNIIGDIRQAFC	46	62.93	R5	others not clearly A or D	MN790042
Modern	PG15_UG001182	recomb	CTRPSNNTRKSIRIGPGQSLYTTGEIIGDIRQAHC	68.6	49.22	R5	others not clearly A or D	MN789842
Modern	PG15_UG001199	recomb	CIRPNNNTRTSVRIGPGQTFYAGDVIGDIRQAYC	65.7	52.5	R5	others not clearly A or D	MN789588
Modern	PG15_UG001095	recomb	CTRPGNNTRKSIRIGPGQTFFATGDIIGDIRKAYC	69.4	45.16	R5	others not clearly A or D	MN789795
Modern	PG15_UG001206	recomb	CTRPNNNTRKSIHIGPGRAFYTTEIIGDIRQAYC	13.8	39.5	R5	others not clearly A or D	MN789770
Modern	PG15_UG001014	recomb	CTRPNNNTRKSIHIGPGQAFYATGEVIGDIRQAHC	85.3	7.7	R5	others not clearly A or D	MN788938
Modern	PG15_UG001262	recomb	CIRPSNNTRKSMRIGPGQTFYGMGEIIGDIRRAYC	5.3	64.18	R5	others not clearly A or D	MN789724
LANL	D.UG.2011.DEMD11UG003.KF716480	D	CIRPYNNTRKSINMGPGRAFYTNDIIGDIRQAHC	6.9	69.48	R5
LANL	D.UG.1999.99UGA08483.AY304496	D	CTRPYNNTIQSVQMGPGRAWYTSGITIIGDIRQAHC	8.2	93.07	R5
LANL	D.UG.2007.p191647.JX236670	D	CTRPSNNTRQSIHLGPGRAYFTTAEITGNIRQAHC	54.4	76.88	R5
LANL	D.UG.1994.94UG114.U88824	D	CIRPYNNTRQSTRIGPGQALFTTKVIGDIRQAHC	1.9	89.83	X4
LANL	D.UG.2010.DEMD10UG004.KF716479	D	CTRPYNNTRQSTHIGPGAAIYTTKTIGDIRQAHC	1.7	92.07	X4
LANL	D.UG.1995.42-877.MH705143	D	CTRPNNNTRQSIHIGPGQALYTTRIIGDIRQAYC	50.2	68.2	R5
LANL	D.UG.1992.92UG001.AJ320484	D	CTRPYYNQIRQRTSIGQGQALYTTRVTGDIRKAYC	0	96.11	X4
LANL	HXB2	B	CTRPNNNTRKRIRIGPGRAFVTIGKIGNMRQAHC	0.2	81.68	X4
LANL	B.US.1983.RF_HAT3.M17451	B	CTRPNNNTRKSITKGPGRVIYATGQIIGDIRKAHC	2.6	72.7	X4
LANL	B.US.1984.SF33.AY352275	B	CTRPNNNRRRRITSGPGKVLYTTGEIIGDIRKAYC	0.5	81.61	X4
LANL	D.CD.1984.84ZR085	D	CTRPYKKERQRTPIGQGQALYTTRYTTRIIGQAYC	0.1	98.78	X4
LANL	D.CD.1987.PBS5635.MH705152	D	CTRPYNNTRKGIHIGPGQALYASTEITGDIRQAHC	48.7	79.43	R5
LANL	D.CM.2001.01CM_4412HAL.AY371157	D	CVRPNSNTRKSINLGPGQAFYAATNIIGNIRQAHC	87.7	72.7	R5
LANL	D.CD.1983.ELI.K03454	D	CARPYQNTRQRTPIGLGQSLYTTRSRSIIGQAHC	1.3	97.95	X4
LANL	D.CD.1985.Z2Z6_Z2_CDC_Z34.M22639	D	CTRPYRNIRQRTSIGLGQALYTTKTRSIIGQAYC	0.2	98.8	X4
LANL	D.CD.2002.LA18ZiAn.KU168272	D	CTRPNVYTKKGIRTGRGQAILTTQVTGDIRRAHC	0.5	96.95	X4
LANL	D.CD.2003.LA17MuBo.KU168271	D	CIRPNNNTRQGVGIGPGQMFFTTGIIGDIRQAHC	21.4	70	R5
LANL	D.TD.1999.MN011.AJ488926	D	CIRPNNNTRRSVHIGPGQALYTTNVIGDIRQAHC	90.3	66.02	R5
LANL	D.SN.1990.SE365.AB485648	D	CTRPYNNKRQRTPIGLGQVLHTTRVKGDIRQAHC	0	97.22	X4
LANL	D.ZA.1984.R2.AY773338	D	CTRPYKYTIQKTSIGQGQALHTSKRIIGDIRQAHC	0.1	97.99	X4
LANL	D.BR.2010.10BR_RJ108.KJ787683	D	CTRPYNNTRQNTQIGPGQTFYTSKRIIGDIRQAYC	3.4	86.36	X4
