# Supplementary material for: A large population sample of African HIV genomes from the 1980s reveals a reduction in subtype D over time associated with propensity for CXCR4 tropism
Source: Retrovirology. 2022 Dec 13;19:28. doi: 10.1186/s12977-022-00612-5 (PMC9746199; doi:10.1186/s12977-022-00612-5)
Supplement: Supplementary file 7 — Additional file 7: Subtype A1 fasta file alignment of V3 sequences at amino acid level. [file 12977_2022_612_MOESM7_ESM.fasta]

>HIV1-2034-1986
CTRPGNNTRRSIRIGPGQAFYTTGDIIGDIRKAHC
>HIV1-2037-1986
CFRPNNNTRKXIHIGPGQAFYAT-DIIGDIRQAHC
>HIV1-2077-1986
CTRPNNNTRKSIPIGPGKAFYATGDIIGDIRQAHC
>HIV1-UG002366-1986
CIRPNNNTRXSVXIGPGQAFYATGDIIGDIRQAYC
>HIV1-UG002370-1986
CIRPNNNTRKSIHIGPGQAFYATGNIIGNIRQAHC
>HIV1-UG002376-1986
CIRPNNNTRKGIHIGPGQAFYATGDIIGNIRQAYC
>HIV1-UG002378-1986
CTRPGNNTRKSIHIGPGQAFYATGDIIGDIRQAHC
>HIV1-UG002400-1986
CTRPNNNTRKGVHIGPGQAWYATDNIIGDIRQAHC
>HIV1-UG002401-1986
CTRPNNNTRKSVHIGPGQAFYARDNIIGDIRQAHC
>HIV1-UG002408-1986
CTRPNNNTRRSVHIGPGQAFYATGAIIGDIRQAHC
>HIV1-UG002409-1986
CTRPNNNTRKSVHIGPGQAFYATGDIIGDIRQAHC
>HIV1-UG002415-1986
CTRPNNNTRTSIRIGPGQTFYATGDIIGDIRQAHC
>HIV1-UG002419-1986
CTRPNNNTRKSVHIGPGQAFYATDNIIGNIRQAHC
>HIV1-UG002424-1986
CTRPNNNTRTSVRIGPGQAFYATGDIIGDIRQAHC
>HIV1-UG002429-1986
CTRPNNNTRKSVPIGPGQAFYATDSIIGDIRQAHC
>AF484478
CIRPNNNTRQSVRIGPGQAFYATGNIIGDIRQAYC
>AF484484
CIRPNNNTRKSIHIRPGQAFYATSDIIEDIRQAHC
>AF484493
CIRPNNNTRKSIRIGPGQTFYA-GDVIGDIRQAHC
>AF484507
CIRPNNNTRTSIHIAPGQAFYATGGIIGDIRQAHC
>AF484508
CSRPGNNTRKSVPMGPGKAFYATGDIIGDIRKAHC
>AF484509
CIRPNNNTRKSVRIGPGQAFYAT-DITGDIRQAYC
>AF484512
CVXPNNNTRTSIRIGPGQTFYTTGDIIGNIRQAHC
>PG14_UG000586
CIRPGNNTIKSIRIGPGQAFYATDLIIGDTRQAHC
>PG14_UG000126
CIRPNNNTRRSYRIGPGQAFYATGDIIGDIRRAHC
>PG15_UG000737
CIRPGNNTRKSVRIGPGQAFYA-NDIIGDIRQAHC
>PG14_UG000327
CTRPNNNTRKSVHIGPGQAFYTTGEIIGNIRRAFC
>PG14_UG000281
CTRPNNNTRKSVRIGPGQAFYATGDIIGKIRQASC
>PG14_UG000398
CTRPGNNTRKSVRIGPGQAFFATGDIIGDPRRAHC
>PG15_UG000692
CTRPNNNTRKSIHLGPGQSIYATGEIIGNIRQAHC
>PG14_UG000138
CSRPNNNKRKSVRIGPGQAFFATGDIIGDIRKAYC
>PG14_UG000401
CTRPGNNTRKSIHIGPGQAFYARENIIGNIRQAHC
>PG15_UG000105
CTRPTDNKRTSIRIGPGQAFYATGDIIGDIRNAHC
>PG14_UG000553
CIRPNNNTRKGVHIGPGQTFFATGEVVGDIRQAHC
>PG14_UG000577
CTRPNNNTRTSTRIGPGQTFYATGDIIGNIRQAHC
>PG14_UG000396
CIRPDNNTRKSVPIGPGQAFYAIGDIIGDIRQAHC
>PG14_UG000542
CIRPNNNTRTSIRIGPGQVFY-TNNIIGNIRQAYC
>PG15_UG000640
CTRPNDNRRKSTHIGPGRVFYAT-DIIGDIRQARC
>PG15_UG000271
CTRPSNNSRTSIRIGPGQVFYA-GDVIGDIRKAHC
>PG14_UG000540
CTRPNNNTRKSIPMGPGKAFYARDEITGDIRQAYC
>PG14_UG000050
CIRPNNNTRTSVGIGPGQSFY-TNNIIGDIRQAHC
>PG15_UG000140
CIRPNNNTRKSVHIAPGQAFYATGDIIGDIRKAHC
>PG14_UG000107
CTRPSNNTIKSVRIGPGQAFYTTGQIRGDIRQAHC
>PG15_UG000327
CTRLNNNTRRSVHIGPGQAFYATDDIIGNIRIAHC
>PG15_UG000592
CIRPNNNTRTGVHIGPGQAFFTT-DIIGDIRQAHC
>PG15_UG000095
CTRPNNNTRKSIHIGPGQAFYATGDIIGDIRQAHC
>PG14_UG000500
CTRPNNNTREGIHIGPGRVFYTT-DIIGDIRQAYC
>PG14_UG000537
CTRPSNNTRKSVRIGPGQAFY-TNAIIGDIRQAYC
>PG15_UG000700
CTRPNNNTRDSIRIGPGKAFYATGDIVGNIRRAHC
>PG14_UG000609
CTRPNNNTRKSIPIGPGQAFYATGDIIGDIRQAHC
>PG14_UG000677
CTRPNNNTRKSIHIGPGQAFYATGDIIGNIRQAHC
>PG14_UG000038
CTRPNNNTRTSVRIGPGQVFYAS-DIIGDIRKAYC
>PG15_UG000118
CIRPNNNTRTSVRIGPGQVFYAS-DIIGEIRQAHC
>PG14_UG000650
CIRPNNNTRRSVHIGPGQAFYATGDIIGDIRQAYC
>PG14_UG000248
CTRPGNNTRRSVHIAPGRTFYATGAIIGNIRQAYC
>PG14_UG000430
CTRPNNNTRTGIRIGPGQVFYATGGIIGDIRKAYC
>PG15_UG000356
CIRPNNNTRKSIHIGPGQAFYAS-DIIGNIRKAYC
>PG14_UG000097
CTRPNNNTRTSIRIGPGQAFYATGNIIGDIRQAHC
>PG14_UG000579
CIRPGNNTRKSIRIGPGQAFYATGAIIGDIRQAHC
>PG14_UG000117
CTRPNNNTRKSIHIGPGRAFYATGDITGDIRQAHC
>PG14_UG000519
CTRPNNNTRKSVPIGPGRAFYATGDIIGDIRKAYC
>PG15_UG000319
CTRPGNNIRKSIHMGPGQAFYARDNIIGDIRHASC
>PG14_UG000561
CTRPNNNTRKSVRIGPGQVFYA-GDIIGDIRKAHC
>PG14_UG000053
CTRPSNNTRKSVRIGPGQTFYATGAIIGDIRQAHC
>PG14_UG000152
CSRPSNNTRKSFHIGPGLKYYTTGDVIGDIRRAHC
>PG14_UG000252
CTRPNNNTRRSVRIGPGQAFYATGGIIGDIRKAHC
>PG14_UG000349
CTRPNNNTRKGVHIGPGQAFYATGQIVGNIRQAHC
>PG15_UG000622
CTRPNNNTRTSVRIGPGQAFYSTGDIIGDIRQAYC
>PG14_UG000016
CTRPGNNTRKSIHIGPGQAFYASNKIIGDIRQAHC
>PG14_UG000012
CTRPNNNTRKSVHIGPGQAFYATGDIIGDIRQAYC
>PG14_UG000576
CSRPGNNTRTSFRIGPGQTFYATGNVIGDTRQAHC
>PG14_UG000598
CTRPSNNTRKSVRIGPGQTFYATGAITGDIRQAYC
>PG14_UG000372
CIRPNNNTRKSVRIGPGQVFYATGGIIGNIRQAHC
>PG14_UG000027
CIRPNNNTRKGVHIGPGQIFYATGEIIGDIRQAHC
>PG15_UG000407
CTRPNNNTRKSIPMGPGRAFYGIGDVTGNIRKAYC
>PG14_UG000377
CTRPNNNTRKGIHIGPGK-FYTTGEIIGNIRQAHC
>PG14_UG000137
CIRPNNNTRKSVRIGPGQAFYATDDIIGDIRQANC
>PG14_UG000494
CSRPNNNTRKSVRIGPGQTFYATGDIIGNIRQAHC
>PG14_UG000655
CIRPNNNTRKGVHIGPGQTFYA-GDIIGDIRQAHC
>PG14_UG000524
CTRPGNNTRKSMRIGPGQTFYATGAIIGDIRQAHC
>PG14_UG000512
CIRPSNNTRKSIPIGPGQAFYARGDIIGDIRQAHC
>PG15_UG000613
CIRPNNNTRRSVRIGPGQAFYAAGEIIGDIRRAYC
>PG14_UG000534
CTRPNNNTRKGVHIGPGQAFYARDNIIGDIRQAHC
>PG14_UG000414
CSRPNNNTRSSVHIGPGRAFFATGDIIGNIRQAYC
>PG14_UG000530
CTRPNNNTRRGIHIGPGQAFYATDRIIGDIRQAHC
>PG14_UG000013
CTRPNNNTRTSIRIGPGQTFYATGDIIGDIRQAHC
>PG14_UG000584
CTRPGNNTRRSVHIGPGRTFYATGAVIGNIRQAHC
>PG15_UG000219
CIRPNNNTRKGIHIGPGQAFYATGDIIGNIRQAHC
>PG14_UG000242
CTRPNNNTREGIHIGPGQAFYSRKDIIGDIRQAHC
>PG14_UG000127
CTRPSNNTRTSVHLGPGQAFYATGDIIGDIRKAYC
>PG14_UG000331
CTRPNNNTRQGIHIGPGQVFYTNKNVIGDIRQAHC
>PG14_UG000381
CTRPNNNTRKSIRIGPGQAFFATDGIIGDIRQAHC
>PG14_UG000558
CIRPNNNTRKSVHIGPGQAFYATGEIIGDIKRAHC
>PG14_UG000262
CTRPNNNTRKSVRIGPGQVFYATGDIIGDIRQAHC
>PG14_UG000591
CIRPNNNTRTSIGIGPGQTFYATGAIIGNIRQAHC
>PG15_UG000716
CIRPNNNTRQSVRIGPGQAFYTT-DVIGDIRQAYC
>PG14_UG000517
CIRPNNNTRKSVPIGPGQAFYATGDIIGDIRQAHC
>PG14_UG000590
CTRPNNNTRKSIRIGPGQAFYATGDIIGDIRQAHC
>PG14_UG000413
CTRPNNNTRKSIHIGPGQAFYATGDIIGDIRQAHC
>PG15_UG000672
CSRPSNNTRESVRXGPGQAFYATGAIIGDIRQAHC
>PG15_UG000329
CTRPGNNTRKSVRIGPGQAFFTTGEIIGDPRQAHC
>PG15_UG000685
CIRPNNNTRKSITIGPGQAFYTTGEVIGDIRQAYC
>PG14_UG000544
CIRPYNNTRQSVRIGPGQAFYRTKDIIGDIRQAHC
>PG15_UG000303
CTRPSNNTRKDIGIGPGQTFYATNRIIGDIRKAHC
>PG14_UG000277
CSRPNNNTRKSIHIGPGKAFYAANDIIGDIRRAHC
>PG14_UG000607
CTRPSNNTRKGVHIGPGQAFYATTDIIGDIRAAHC
>PG15_UG000713
CSRPNNNTRKSIRIGPGQAFYTT-DIIGNIRQAHC
>PG14_UG000324
CIRPNNNTRKSVHIGPGQAFYATGDIIGNIRQANC
>PG14_UG000068
CTRPHNNTRTSVHIGPGRTFYATGAIIGDIRRAHC
>PG14_UG000343
CTRPNNNTRKSIHIGPGQAFYATGDIIGDIRQAHC
>PG15_UG000609
CVRPNNNTIRSVNIGPGQAFYATDRIIGDIRQAHC
>PG14_UG000274
CTRPGNNTRKSVRIGPGQAFYATGDIIGNIRQAHC
>PG14_UG000102
CTRPNNNTRKSVHIGPGQAFY-TGDIIGDIRKAYC
>PG15_UG000605
CTRPNNNTRKSVHIAPGQAFYATGDIIGDIRQAHC
>PG14_UG000473
CTRPGNNTRKSIHIGPGQAFYARENIIGNIRQAHC
>PG15_UG000099
CTRPNNNTRKGVHVGPGQALYTT-EIIGNIRQAYC
>PG15_UG000656
CTRPNNNTRKSIRFGPGQAFYTSSNIIGDIRQAHC
>PG14_UG000034
CTRPNNNTRKSVHIGPGQAFYATGEIIGDIRQAHC
>PG15_UG000620
CTRPNNNTRRSVHIGPGQAFYATGDIIGDIRKAHC
>PG15_UG000742
CTRPNNNTRKSVRIGPGQTFYATGDIIGDIRNAYC
>PG14_UG000139
CTRPNNNTRKGVHIGPGRALFYTGDVIGRIRQAYC
>PG15_UG000676
CIRPNNNTRKGIHIGPGRAFYTTGAIIGDIRQAHC
>PG15_UG000199
CIRPGNNTRKSIPIGPGQAFYATGDIIGDIRKAHC
>PG15_UG000301
CTRPNNNTRKGIPIGPGK-FYTTGEIIGDIRQAHC
>PG14_UG000532
CIRPNNNTRKGVPIGPGQAFYATTDIIGDIRQAHC
>PG15_UG000650
CTRPNNNTRKSIHIGPGQAFYATGEVIGDIRQAHC
>PG14_UG000125
CIRPNNNTRKSIHIGPGQAFYAINDVTGDIRQAYC
>PG14_UG000599
CTRPNNNTRKSVRIGPGQTFYATGDIIGNIRQAHC
>PG14_UG000224
CVRPGNNTRKSIHIGPGQAFYAANDIIGDIRKAHC
>PG14_UG000275
CTRPNNNTRRGIHIGPGRAFYATGEIIGDIRKAHC
>PG14_UG000432
CTRPNNNTRKSVRIGPGQTFYATGAIIGNIRQAYC
>PG14_UG000418
CTRPNNNTRKGVHIGPGRAFYTTGDIIGNIRQAHC
>PG15_UG000911
CTRPNNNTRKSIHIGPGQSFFAT-DIIGDIRQAHC
>PG15_UG000912
CTRLGNNTRTSIRIGPGQAFYATGAIIGEIRKAHC
>PG15_UG000913
CTRPNNNTRKSVHIGPGQAFYATDAIIGDIRQAYC
>PG15_UG000914
CVRPNNNTRKGIHIGPGQAFYAKDSIIGDIRQAHC
>PG15_UG000918
CTRPNNNTRKGVQIGPGQAWYATGDIIGNIRQAHC
>PG15_UG000919
CVRPNNNTRKSIRIGPGQAFYATGDIIGDIRQAHC
>PG15_UG000922
CTRPNNNTRKSINIGPGRAFYATGDIIGNIRQAHC
>PG15_UG000927
CTRPNNNTRKSVHIGPGQAFYATGDIIGDIRQAHC
>PG15_UG000933
CTRPDNNTRTSIRIGPGQAFYRTGDLIGNPRKAYC
>PG15_UG000936
CTRPNNNTRRSIHMGPGKAFFAT-DIIGDIRKASC
>PG15_UG000984
CTRPNNNTRTSVHIGPGRRFY-TSNIIGDIRKAYC
>PG15_UG000985
CTRPSNNTRKGVHIGPGRAFYTTGDIIGNIRKAYC
>PG15_UG001026
CTRPGNNTRTSVRIGPGQTYFATGVVISDIRKAFC
>PG15_UG001045
CTRPNNNTRKRVPIGPAQTFYAT-DIIGDIRQAYC
>PG15_UG001073
CTRPSNNTRKSVRIGPGQAFFATGNIIGDIRQAHC
>PG15_UG001077
CIRPNNNTRKSVHIGPGQAFYAT-DIIGNIRQAHC
>PG15_UG001099
CSRPNNNTRKSVHIAPGQAFYATGDVIGDIRQAHC
>PG15_UG001100
CSRPNNNTRKSVSIGPGRTFYATGDIIGDIRQAHC
>PG15_UG001108
CTRPGNNTRRSVRIGPGQAFYATGDIIGDIRKAHC
>PG15_UG001140
CTRPSNNTRRSIRIGPGQAFYATGDIIGDIRQAHC
>PG15_UG001151
CTRPNNNTRTSVHIGPGQAFYAAGQIIGDIRYAYC
>PG15_UG001159
CTRPNNNTRQDVHIGPGKVFY-TNKIVGNIRQAYC
>PG15_UG001161
CTRPNNNTRKSVRIGPGQTFYATGDIIGDIRQAYC
>PG15_UG001164
CTRPNNNTRKGVHIGPGQAFYAVGEIIGDIRQAHC
>PG15_UG001170
CLRPGNNTRKSITIGPGRAFYATDAIIGDIRKAYC
>PG15_UG001171
CIRPNNNTRKSVHIAPGRVFYATDAIIGNIREAHC
>PG15_UG001192
CTRPNNNTRRGVHIGPGQVFY-TNNIVGNIRKAFC
>PG15_UG001196
CIRPNNNTRKSVHIGPGQAFYAT-XIIGNIRKAHC
>PG15_UG001204
CIRPNNNTRRGIGIGPGQTFYAA-DIIGNIRQAYC
>PG16_UG000395
CIRPNNNTRKSVHIGPGQAFYAIGDIIGKIRQAHC
>PG16_UG000778
CSRPNNNTRRGIHIGPGQAFYATGEIIGNIRQAYC
>PG16_UG000834
CTRPNNNTRTSVRIGPGQAFYGT-NIIGDIRKAHC
