# Supplementary material for: A large population sample of African HIV genomes from the 1980s reveals a reduction in subtype D over time associated with propensity for CXCR4 tropism
Source: Retrovirology. 2022 Dec 13;19:28. doi: 10.1186/s12977-022-00612-5 (PMC9746199; doi:10.1186/s12977-022-00612-5)
Supplement: Supplementary file 8 — Additional file 8: Subtype D fasta file alignment of V3 sequences at amino acid level. [file 12977_2022_612_MOESM8_ESM.fasta]

>AF484477
CIRPN-NNTRKSIRIGPGQALYTT--DIIGNIR-QAHC
>AF484480
CIRPY-NNTRRSTHIGPGQALYTN--HIIGDIR-QAHC
>AF484481
CTRPN-NNTRKSTRIGPGASLYTT--DIIGDIR-QAHC
>AF484483
CTRPN-NNTRKSINIGPGRAIYTT--EIIGDIR-QAHC
>AF484485
CTRPY-NNTRRSTRIGPGQALYTTG-EIIGQIR-QAHC
>AF484486
CTRPG-NNTRQSIHLGPGQALWTTT-DIIGNIR-QAHC
>AF484487
CTRPS-NNTRQSIRIGPGLAFYTT--KIIGDIR-QAHC
>AF484489
CTRPY-KTMRQSTPIGIGQVYYTK--QIVGNIK-QAYC
>AF484490
CTRPY-NNTRRGIHVGPGQALYTN--RITGDIR-QAYC
>AF484494
CTRPN-NNTRQSIHIGPGQALYTT--KVIGNIR-QAHC
>AF484495
CTRPG-NNTRQSTRIGPGQAFFTT--KVIGDIR-QAYC
>AF484497
CTRPS-NNTKQSTRIGPGQTFYTT--EIIGDIR-QAHC
>AF484498
CTRPY-NNTRKGIHVGPGQAFYTN--NIVGDIR-QAHC
>AF484499
CTRPY-NNTRQGIHIGPGQAFYAT--RIVGDIR-QAHC
>AF484502
CTRPS-NNTRKGVHIGPGQAIYSTG-QIIGDIR-KAHC
>AF484504
CTRPYYNQIRQRTSIGQGQALYTT--RVTGDIR-KAYC
>AF484505
CTRPS-NNTRKSTHIGPGQALFTTT-NIIGDIR-QAHC
>AF484506
CTRPY-NNTRKSTHIGPGQAYFTA--KIIGDIR-QAHC
>AF484510
CTRPN-NNTRKSIRLGPGQAFYATG-AIIGDIR-QAYC
>AF484511
CIRPN-NNTRQSTHLGPGRALFTT--NIVGDIR-QAHC
>AF484513
CTRPY-NNTRQGIHIGPGRALYTT--DIVGDIR-QAHC
>AF484514
CTRPS-NNTRQSIHIGPGQALFAN--KIIGDIR-QAHC
>AF484515
CTRPY-NNTRQGTHIGPGRTLFTT--RIIGNIR-KAYC
>AF484516
CTRPN-NNTRKSIRIGPGQAFYTT--NIIGDIR-QAYC
>AF484518
CTRPY-NNTRKGVHIGPGQAYYTT--KIIGDIR-QAHC
>AF484519
CTRPH-NNTRQGINIGPGRAWYTYSKDIVGDIR-QAHC
>B.US.1983.RF_HAT3.M17451
CTRPN-NNTRKSITKGPGRVIYATG-QIIGDIR-KAHC
>B.US.1984.SF33.AY352275
CTRPN-NNRRRRITSGPGKVLYTTG-EIIGDIR-KAYC
>D.BR.2010.10BR_RJ108.KJ787683
CTRPY-NNTRQNTQIGPGQTFYTSK-RIIGDIR-QAYC
>D.CD.1983.ELI.K03454
CARPY-QNTRQRTPIGLGQSLYTT---RSRSIIGQAHC
>D.CD.1984.84ZR085
CTRPY-KKERQRTPIGQGQALYTT--RYTTRIIGQAYC
>D.CD.1985.Z2Z6_Z2_CDC_Z34.M22639
CTRPY-RNIRQRTSIGLGQALYTT---KTRSIIGQAYC
>D.CD.1987.PBS5635.MH705152
CTRPY-NNTRKGIHIGPGQALYAST-EITGDIR-QAHC
>D.CD.2002.LA18ZiAn.KU168272
CTRPN-VYTKKGIRTGRGQAILTT--QVTGDIR-RAHC
>D.CD.2003.LA17MuBo.KU168271
CIRPN-NNTRQGVGIGPGQMFFTT--GIIGDIR-QAHC
>D.CM.2001.01CM_4412HAL.AY371157
CVRPN-SNTRKSINLGPGQAFYAAT-NIIGNIR-QAHC
>D.SN.1990.SE365.AB485648
CTRPY-NNKRQRTPIGLGQVLHTT--RVKGDIR-QAHC
>D.TD.1999.MN011.AJ488926
CIRPN-NNTRRSVHIGPGQALYTT--NVIGDIR-QAHC
>D.UG.1992.92UG001.AJ320484
CTRPYYNQIRQRTSIGQGQALYTT--RVTGDIR-KAYC
>D.UG.1994.94UG114.U88824
CIRPY-NNTRQSTRIGPGQALFTT--KVIGDIR-QAHC
>D.UG.1995.42-877.MH705143
CTRPN-NNTRQSIHIGPGQALYTT--RIIGDIR-QAYC
>D.UG.1999.99UGA08483.AY304496
CTRPY-NNTIQSVQMGPGRAWYTSGITIIGDIR-QAHC
>D.UG.2007.p191647.JX236670
CTRPS-NNTRQSIHLGPGRAYFTTA-EITGNIR-QAHC
>D.UG.2010.DEMD10UG004.KF716479
CTRPY-NNTRQSTHIGPGAAIYTT--KTIGDIR-QAHC
>D.ZA.1984.R2.AY773338
CTRPY-KYTIQKTSIGQGQALHTSK-RIIGDIR-QAHC
>HIV1-2029-1986
CTRPY-NNTRQXTHIGPGRALFTT--KIIGDIR-QAHC
>HIV1-2030-1986
CTRPY-ENMRXRYTHRTGXALYTT---RKKRIARQAYC
>HIV1-2031-1986
CTRPY-KNKLHSAHMGPGRALFTT--XIXGDIR-QAXC
>HIV1-2032-1986
CTRPY-NNTRKGTHMGPGQAYFTT--KIIGDIR-QAHC
>HIV1-2033-1986
CTRPY-NNTRQSTHMGPGRAWYTT--NIVGDIR-QAHC
>HIV1-2036-1986
CTRPS-NNTRQSTHIGPGQALYTT--RVIGDIR-QAHC
>HIV1-2038-1986
CTRPY-NNTRKGTHIGPGRAYYTT--NIIGDIR-QAHC
>HIV1-2039-1986
CTRPY-NNIRRRTPIGLGQALYTT--KITGDIR-KAHC
>HIV1-2040-1986
CTRPY-NNTRQSTHIGPGQAYYTT--KIIGDIR-QAHC
>HIV1-2041-1986
CIRPY-NNTRQSTRIGPGQTLYTT--RIIGDIR-QAHC
>HIV1-2042-1986
CTRPY-NNTRQSTHIGPGQALYTT--KIIGDIR-QAHC
>HIV1-2043-1986
CTRPY-NNKRQSTHMGPGRALYTT--DIIGDIR-QAHC
>HIV1-2044-1986
CTRPY-NNTRQGTHMGPGRALYTT--NIIGDIR-QAHC
>HIV1-2045-1986
CTRPY-NNTRQSIHMGPGRALFTT--DIIGDIR-QAHC
>HIV1-2046-1986
CTRPN-NNTRQSTPIGPGQALYTT--RVIGDIR-QAHC
>HIV1-2048-1986
CTRPY-NNTRQSTRIGPGQALYTT--KIIGDIR-QAHC
>HIV1-2052-1986
CTRPY-NNTRRXTSIGLGQALYTT--RIIGDIR-QAHC
>HIV1-2054-1986
CTRPY-RNTRQXTSIGLGQALYTT--KXRGDIR-QAHC
>HIV1-2056-1986
CIRPY-NNTRQSTHIGPGQALYTT--RIIGDIR-QAHC
>HIV1-2057-1986
CTRPY-NNTRQSTHIGPGRAYYTT--NIIGNIR-QAYC
>HIV1-2058-1986
CTRPY-NNTRQGTHIGPGQAWYTT--KIIGDIR-QAXC
>HIV1-2064-1986
CTRPY-NNTRQGTHIGPGRALFTT--NIIGNIR-QAYC
>HIV1-2079-1986
CTRPY-NNTRQSTRIGPGQALYTT--KIIGDIR-QAYC
>HIV1-2082-1986
CTRPY-NNTIQSTHIGPGQALYTTT-RIIGDIR-QAHC
>HIV1-2083-1986
CARPY-RLXDQRTSIGTGQALITT-----KEIIRQAHC
>HIV1-2085-1986
CTRPYTKRQDEXTPIGLGQAQFTA--EIKG-VKGQAYC
>HIV1-2097-1986
CTRPY-NNTRQGIHIGPGRAYYTT--NIXGNIR-QAHC
>HIV1-2100-1986
CIRPS-NNTRQSTHIGPGQALYTT--RIVGNIR-QAHC
>HIV1-2102-1986
CTRPS-NNRRQSIRIGPGQAFFATN-EIIGDIR-QAHC
>HIV1-2103-1986
CIRPY-NNTRQGTHIGPGRALFTT--DIIGDIR-QAYC
>HIV1-2106-1986
CTRPY-NNTRRGTHIGPGRAFYTT--DIVGDIR-QAHC
>HIV1-2107-1986
CTRPY-NNTRLSTHMGPGQALFTT--NIIGDIR-QAHC
>HIV1-2108-1986
CIRPY-NNTRQSTHIGPGQALYTT--KIIGDYXXQAHC
>HIV1-2109-1986
CXRPY-NXTRQRTXIGPGQALYTT--RVIGNIR-QAHC
>HIV1-2111-1986
CTRPY-NNTRKSTHIGPGQALYTT--NIIGDIR-QAYC
>HIV1-2112-1986
CTRPY-NNTRQSTHIGPGQALYTN--KIIGNIR-QAYC
>HIV1-2114-1986
CTRPY-NNTRQGTHIGPGRALYTT--QIIGDIR-QAHC
>HIV1-2115-1986
CIRPY-NNTRQSTRIGPGQALYTT--KIIGRYKTXAHC
>HIV1-2116-1986
CTRPY-NNTRKSTHIGPGQALYTT--DIIGDIR-QAYC
>HIV1-UG002345-1986
CTRPY-NNTRQSTRIGPGQALYTT--KIIGDIR-QAHC
>HIV1-UG002347-1986
CIRPY-NNTRQSTHIGPGQALYTT--KIIGNIR-QAHC
>HIV1-UG002348-1986
CTRPY-XNXRRRTPIGLGQALYTT--KPKGIIG-QARC
>HIV1-UG002349-1986
CIRPY-NNTRRGTHIGPGQALFTA--KIIGDIR-QAHC
>HIV1-UG002351-1986
CARPY-NNTRQSTRIGPGQAFYTT--KVIGDIR-QAHC
>HIV1-UG002352-1986
CXRPN-NNTRQSTRIGPGQALYTT--KIIGXIR-QAYC
>HIV1-UG002354-1986
CTRPYWSMIRR-TPIGIGQVYYTT--RNITGYKGQAYC
>HIV1-UG002359-1986
CTRPY-NNTRQSIHIGPGQALYTT--KIIGDIR-QAHC
>HIV1-UG002360-1986
CTRPY-NNTRQGTHIGPGRAYYTT--NIIGDIR-QAHC
>HIV1-UG002361-1986
CIRPY-NNTRQSTHMGPGQALYTI--DIIGDIR-QAHC
>HIV1-UG002362-1986
CIRPY-NNTRQSAHMGPGRAFYTT--NIIGDIR-QAHC
>HIV1-UG002363-1986
CTRPY-NNTRQSTHIGPGRAYYTT--NIIGDIR-QAYC
>HIV1-UG002364-1986
CTRPY-NNTRQSIHMGPGQALYTT--KIIGDIR-QAHC
>HIV1-UG002365-1986
CTRPY-NNTRQGTHIGPGRAYYTT--NIIGDIR-QAHC
>HIV1-UG002368-1986
CTRPN-NNTRQSTHIGPGQALYTT--RIIGXIR-QAHC
>HIV1-UG002369-1986
CIRPY-NNTRQSTPIGPGQALYTT--RVIGDIR-QAHC
>HIV1-UG002371-1986
CTRPY-NNTIQSTHIGPGQALYTTT-RIIGDIR-QAHC
>HIV1-UG002372-1986
CTRPY-NNTRQSTHMGPGRAFYTT--NIIGDIR-QAHC
>HIV1-UG002382-1986
CTRPY-NNTRQGTHIGPGQTLYTT--KIIGDIR-QAHC
>HIV1-UG002387-1986
CTRPS-NNTRQSTHIGPGQALYTT--KIIGDIR-QAHC
>HIV1-UG002389-1986
CTRPY-NNTRQSTHIGPGQALYTT--RVIGDIR-QAHC
>HIV1-UG002396-1986
CTRPS-NNTRQGTHIGPGRALYTT--KIIGDIR-QAHC
>HIV1-UG002397-1986
CTRPY-NNTRKGIHIGPGQAXXTT--KVTGDIR-QAHC
>HIV1-UG002405-1986
CTRPS-NNTRKSTHMGPGQALYTYR-NNRRXIR-QAHC
>HIV1-UG002406-1986
CTRPY-NNTRQGTHMGPGRALYTT--NIIGDIR-QAHC
>HIV1-UG002407-1986
CTRPY-NNTRQSAHIGPGRAFYTT--QIIGDIR-QAHC
>HIV1-UG002410-1986
CIRPN-NNTRKSIHIGPGQTFYATG-EITGDIR-QAYC
>HIV1-UG002414-1986
CTRPY-NNTRQSTHIGPGQAYYTT--RIIGDIR-QAHC
>HIV1-UG002417-1986
CTRPY-NNTRQSTHIGPGQALYTT--KVIGDIR-QAHC
>HIV1-UG002426-1986
CTRPY-NNTRQGTPIGPGQALYTT--RIIGDIR-QAHC
>HIV1-UG002427-1986
CTRPY-NNTRTSTHIGPGRAYYTT--DIIGDIR-QAHC
>HIV1-UG002428-1986
CIRPY-NNTRQSTHIGPGRALYTT--DIIGDIR-QAHC
>HIV1-UG002430-1986
CTRPY-NNTRQSTHIGPGRAYYTT--DIIGDIR-QAHC
>HXB2
CTRPN-NNTRKRIRIGPGRAFVTI--GKIGNMR-QAHC
>PG14_UG000007
CTRPN-TNTRQRTPXGSGQALYTT--KVTGDIR-KASC
>PG14_UG000021
CIRPN-NNTRKSIRXGPGQAFYAG--DITGDIR-AAYC
>PG14_UG000026
CTRPN-NNTRQSTHXGPGQALYTK---ITGDIR-QAYC
>PG14_UG000052
CTRPS-NNTRRSVHXGPGQAIYTT--DIIGNIR-QAYC
>PG14_UG000059
CTRPY-NNTRQKTGXGPGQALYTT--RIIGDIR-QAHC
>PG14_UG000063
CTRPY-NNTRKSTHXGPGRAFYTN---IIGNIR-QAHC
>PG14_UG000076
CTRPH-NNTRTSTPXGPGRALYSG--EIIGDIR-LAYC
>PG14_UG000083
CTRPN-NNTRKSIHXGPGQAYFTQ--KIIGDIR-RAFC
>PG14_UG000112
CTRPY-NNTRKSIPXGPGRAWYAD---VVGDIR-QAHC
>PG14_UG000113
CTRPN-NNTIQSIHXGPGRAFYTTG-DIIGDIR-QAHC
>PG14_UG000128
CVRLN-NNTRKSIHXGPGRALYA----MIGDIR-QAHC
>PG14_UG000142
CTRPY-NNTRRGEHXGPGKALFTE--KVIGDIR-KAHC
>PG14_UG000204
CTRPY-NNTRKGVHXGPGRALYTT--EIVGDIR-QAHC
>PG14_UG000209
CTRPN-NNTRKSIPXGPGQAFYAD---IIGNIR-QAHC
>PG14_UG000215
CTRPN-NNTRQSVHXGPGQALYTT--KVIGKIR-QAQC
>PG14_UG000241
CSRPY-NNTRKGTHXGPGRAYFTE--RVIGDIR-QASC
>PG14_UG000255
CSRPY-NNTRKGTHXGPGQAYFTE--QVTGDIR-QANC
>PG14_UG000266
CTRPN-NNTREGIHXGPGQALFTN--KIIGDIR-QAHC
>PG14_UG000278
CVRPY-NNTRRSIRXGPGQAFYTE--KIIGDIR-RAYC
>PG14_UG000282
CTRPY-NNTRRSTHXGPGRALYTN--NIIGDIR-AAYC
>PG14_UG000299
CTRPS-NNTRRGIPXGPGQVFYTE--EIIGDIR-QAYC
>PG14_UG000302
CTRPN-NNTRQSTRXGPGQAFYT----IIGDIR-QAHC
>PG14_UG000306
CTRPY-NNTREGIHXGPGRAYYTT--NITGDIR-QAHC
>PG14_UG000344
CTRPY-ENKRQGVHXGPGRAFYTD---ITGDIR-QAYC
>PG14_UG000355
CLRPY-TNKRQGVHXGPGRALYTE---VTGNIR-QAFC
>PG14_UG000371
CTRPY-NNTRQGVHXGPGRALFTT--DITGDIR-QAHC
>PG14_UG000395
CMRPY-NNTRKSVPXGPGKAYYTD---IIGDIR-QAHC
>PG14_UG000416
CTRPF-NNTRKGIHXGPGQALFAM---VTGKIR-QAYC
>PG14_UG000472
CTRPS-NNTRQSIHXGPGQALFAT--DIIGDIR-EAHC
>PG14_UG000531
CIRPN-NNKRKGIHXGPGQAFYATG-DIVGDIR-QAQC
>PG14_UG000533
CTRPS-NNTRQGVHXGPGQAIYTT--RIIGDIR-QAHC
>PG14_UG000538
CTRPN-NNTRRGIHXGPGQALYTT--HIIGDIR-QAYC
>PG14_UG000539
CTRPS-NNTRKSIHXAPGKTIFAT--NIIGNIR-QAHC
>PG14_UG000546
CTRPY-NNTRRSTHXGPGRALYTE---IRGDIR-QAHC
>PG14_UG000550
CTRPN-NNTRQSTGXGPGQTFYTT--KVIGDIR-KAHC
>PG14_UG000557
CTRPY-NNTRQGVPXGPGQALFTD---IIGDIR-QAHC
>PG14_UG000568
CTRPY-TNQRKGVHMGPGRAYYTR---IKGTIR-QAYC
>PG14_UG000589
CVRPY-NNTRKSVHXGPGRAIYTT--DITGDIR-QAHC
>PG14_UG000593
CTRPY-NNTSQSVHXGPGRALYTTA-RIVGDIR-QAYC
>PG14_UG000608
CIRPY-NNTRRGTHXGPGQALFTI---ITGNIR-QAFC
>PG14_UG000653
CTRPS-NNTSSSVHXGPGRIQFTH---IIGDIR-QAHC
>PG14_UG000654
CTRPY-NNTRRSVHXGPGRAYYTN---IVGDIR-QAHC
>PG14_UG000657
CTRPN-NNTRQSVRXGPGQTFYTTT-KVIGDIR-KAHC
>PG14_UG000658
CTRPS-NNTRTGIHXGPGQAYFTD---IVGDIR-QAYC
>PG14_UG000670
CVRPY-NNTRRRTPXGPGXSLFTI--RIVGDIR-QAHC
>PG14_UG000671
CVRPY-NNTRQSTRXGPGQAFYTNN-KIIGDIR-QAHC
>PG14_UG000682
CTRPN-NNTRHSIHXGPGKAFYTH---IIGDIR-KAFC
>PG14_UG000685
CTRPY-NNKRQGTHXGPGRAYFTE---ITGDIR-QAHC
>PG15_UG000085
CIRPY-NNTRQGVHXGPGKVLFTG--KIIGDIR-KAHC
>PG15_UG000113
CTRPY-NNTRKGMHXGPGRAYFTK---IIGDIR-QAYC
>PG15_UG000142
CTRPN-NNTRTSIPXGPGQAFYTT--NIIGDIR-QAHC
>PG15_UG000187
CTRPS-NNTRKSVRXGPGQVFYTT--EIIGNIR-QAHC
>PG15_UG000192
CTRPS-NNTRQSAHXGPGRALFT----VIGDIR-QAYC
>PG15_UG000216
CTRPY-NNTRKGIHXGPGRAYYTE--KIVGNIR-QAHC
>PG15_UG000251
CTRPS-NNTSSSVHXGPGKVQFTR---IIGDIR-QAYC
>PG15_UG000281
CLRPY-TNKRQGVHXGPGRALYTE---VIGNIR-QAHC
>PG15_UG000286
CIRPN-NNTRQSIHXGPGQAIYTG---IIGDIR-QAHC
>PG15_UG000317
CTRPS-YTTRRRIRXGPGAAVYTY--KTVKDIR-QAYC
>PG15_UG000326
CVRPY-RITRQRIRXGPGRAYSTQ--KIEGDLR-RAYC
>PG15_UG000342
CTRPY-NXXQYKVYMGPGKAFYTK---VIGNIR-KAYC
>PG15_UG000346
CTRPY-NNTRKGVHXGPGRAYYTQ---IIGDIR-QAHC
>PG15_UG000628
CTRPY-NNTRRSIHXGPGQAYYTN--NIIGDIR-QAHC
>PG15_UG000638
CTRPS-NNTRTSTHXGPGSVYFTQ--KIIGDIR-QAYC
>PG15_UG000642
CTRPS-NNTRQGVHXGPGRAYFTA--RIVGDIR-QAHC
>PG15_UG000644
CIRPS-NNTRKSIHXGPGQALYAG--EIIGNIR-EAHC
>PG15_UG000646
CVRPN-NNTRRSTHXGPGQVYFTD---IIGDIR-QAHC
>PG15_UG000668
CTRPG-NNTRRGIHXGPGRAFYATT-NIIGDIR-QAHC
>PG15_UG000684
CIRPN-NNTIKGIHXGPGKALLTD--KIIGDIR-QAHC
>PG15_UG000705
CTRPN-NNTREGIHXGPGRALYTK---ITGNIR-QAYC
>PG15_UG000707
CTRPN-NNTRQSIHXGPGQALYTT--NIIGDIR-KAYC
>PG15_UG000925
CIRPN-NNTRQGVHVGPGQALFTT--KIIGDIR-KAYC
>PG15_UG000939
CTRPY-NNTRQSIHMGPGKAYFTT--GVIGDVR-QAHC
>PG15_UG000943
CTRPG-NNTRQSTRIGPGQVLYTT--SIIGDIR-KAHC
>PG15_UG001016
CTRPY-NNTRKGTHIGPGRVYFTT--DVVGDIR-QAHC
>PG15_UG001054
CVRPY-NNTRQSIHIGPGQALYTAN-NIIGNIR-QAHC
>PG15_UG001056
CERPY-NNTRQSTHIGPGRAYYTT--DIIGDIR-QAHC
>PG15_UG001063
CTRPS-NNKRQSIPMGPGRAFYATG-DIIGDIR-QAHC
>PG15_UG001064
CTRPY-NNTRQGVHIGPGRALFTT--DIIGDIR-QAHC
>PG15_UG001097
CTRPS-NNTRQGVHIGPGRAYFTE--KIIGNIR-QAHC
>PG15_UG001101
CTRPY-NNTRQGTHIGPGRALFTT--TITGDIR-QAHC
>PG15_UG001175
CTRPY-NNTRQRTGIGPGQAFFTT--RIIGDIR-QAHC
>PG16_UG000382
CTRPN-NNTRQGIHIGPGRRWYTR--QVIGDTR-QAHC
